# Supplementary material for: Comparative transcriptome analysis reveals key pathways and genes involved in trichome development in tea plant (Camellia sinensis)
Source: Front Plant Sci. 2022 Sep 23;13:997778. doi: 10.3389/fpls.2022.997778 (PMC9546587; doi:10.3389/fpls.2022.997778)
Supplement: Supplementary file 1 [file Table_1.XLS]

## Sheet: Table S1
Supplementary Table S1. Primers used for qRT-PCR analyses.
Classification	Gene ID	Primer	Sequence (5'-3')
Selected gene	TEA014193	Forward	GCGATCAAGAACCACTGGAACTCC
		Reverse	CAGAGGCTGATGCGAATGAGACC
	TEA015362	Forward	CCTGTCCTGCAAAAGCCCGATAG
		Reverse	TGCCTCTGTACTGTGCCCTCTG
	TEA028099	Forward	ACGCTCACAAGATGGGCAGATTA
		Reverse	CTCTTTGCTTGGATGGGCGGTAC
	novel.369	Forward	AGACTCGTCCTTGCGCGGCTCTTC
		Reverse	AGGCGGAGAACCTGTGGGCATCG
	TEA004492	Forward	GCAATGCAGCAGCTTACCACAAG
		Reverse	CCCCACATAGAACCCAAACGGAAG
	novel.10326	Forward	TGCAGACGGCCAGGTTAGGCTTGG
		Reverse	CGCGACCTTGGTGCTCCGCTAAC
	TEA017971	Forward	CCGCCATCGCCATGTCTGTC
		Reverse	GTTTGAGTGGGTGGTGGTGGTG
	TEA003288	Forward	AATGGCGTGCGAGAAGTGGAAG
		Reverse	GATCGTGCCGCTGACTCTCTATTC
	TEA006053	Forward	AGGCTCAGGCTCAGGCTCATTC
		Reverse	TGTGGCTGTTGTTGCGATAGTGG
	TEA031038	Forward	CACCATCCAACCTACCGCAATCAG
		Reverse	GTTGCCGTCCATCTTCCCTCATAC
	TEA020896	Forward	TTCGTGGAGTCTGTGAAGCAAAGG
		Reverse	GATAGGCGGAAGACCAGTTGTGAC
	TEA018219	Forward	GTTCCACCACCACCACATCCAC
		Reverse	AAGGGTTGTTGAGCCGTTCTTGG
Reference gene	β-actin	Forward	GCCATCTTTGATTGGAATGG
		Reverse	GGTGCCACAACCTTGATCTT
	GAPDH	Forward	TTGGCATCGTTGAGGGTCT
		Reverse	CAGTGGGAACACGGAAAGC
