# Supplementary material for: Comparative transcriptome analysis reveals key pathways and genes involved in trichome development in tea plant (Camellia sinensis)
Source: Front Plant Sci. 2022 Sep 23;13:997778. doi: 10.3389/fpls.2022.997778 (PMC9546587; doi:10.3389/fpls.2022.997778)
Supplement: Supplementary file 2 [file Table_2.XLS]

## Sheet: Table S2
Supplementary Table S2. Summary of sequencing data quality and transcriptome statistics.
Sample	Raw reads	Clean reads	Clean bases (Gb)	Error rate (%)	Q20 (%)	Q30 (%)	GC (%)
CYQ1_1	80862478	79404304	11.91	0.03	97.66	93.34	43.29
CYQ1_2	84520728	83132500	12.47	0.03	97.76	93.59	43.38
CYQ1_3	79056554	77905412	11.69	0.03	97.45	92.82	43.24
CYQ2_1	62143396	61089648	9.16	0.03	97.76	93.52	43.43
CYQ2_2	64215946	63254968	9.49	0.03	97.81	93.66	43.47
CYQ2_3	77712344	76669980	11.5	0.03	97.7	93.39	43.68
CYQ3_1	57546980	56430162	8.46	0.03	97.96	93.98	43.95
CYQ3_2	61644010	60528766	9.08	0.03	97.96	93.97	43.68
CYQ3_3	75108320	73993908	11.1	0.03	97.96	93.99	43.74
BDM1_1	61580022	60205328	9.03	0.03	97.95	93.98	43.51
BDM1_2	58867082	57887330	8.68	0.03	97.69	93.47	43.29
BDM1_3	68859890	67901164	10.19	0.03	97.78	93.61	43.62
BDM2_1	64574286	63636276	9.55	0.03	97.69	93.47	43.47
BDM2_2	58743758	57686202	8.65	0.03	97.84	93.78	43.29
BDM2_3	53887224	53003852	7.95	0.03	97.72	93.48	43.29
BDM3_1	69603516	68168944	10.23	0.03	97.83	93.8	44.21
BDM3_2	65611166	64559874	9.68	0.03	97.77	93.59	43.41
BDM3_3	65195918	64322224	9.65	0.03	97.99	94.09	44.44
