# Supplementary material for: Comparative transcriptome analysis reveals key pathways and genes involved in trichome development in tea plant (Camellia sinensis)
Source: Front Plant Sci. 2022 Sep 23;13:997778. doi: 10.3389/fpls.2022.997778 (PMC9546587; doi:10.3389/fpls.2022.997778)
Supplement: Supplementary file 3 [file Table_3.XLS]

## Sheet: Table S3
Supplementary Table S3. Sample comparison regional statistics.
Sample	Total map (%)	Unique map (%)	Multi map (%)	Exon (%)	Intron (%)	Intergenic (%)
CYQ1_1	88.9	83.86	5.05	59.281	11.1681	29.5509
CYQ1_2	89.1	84.17	4.94	59.2264	11.1103	29.6633
CYQ1_3	89.11	84.14	4.97	59.6041	11.1969	29.1991
CYQ2_1	89.98	85.08	4.9	60.2747	11.7002	28.025
CYQ2_2	89.59	84.67	4.93	60.6696	10.964	28.3663
CYQ2_3	89.74	84.74	5	61.6163	10.4463	27.9375
CYQ3_1	89.99	84.81	5.18	63.3872	9.3095	27.3033
CYQ3_2	90.03	84.8	5.22	62.463	9.8269	27.7101
CYQ3_3	90.33	85.02	5.32	63.0348	9.7695	27.1958
BDM1_1	88.21	82.91	5.29	60.6237	10.2697	29.1066
BDM1_2	87.41	82.02	5.38	59.2745	11.0023	29.7232
BDM1_3	88.28	82.96	5.31	61.4931	10.1813	28.3256
BDM2_1	87.58	82.39	5.2	60.3935	10.9505	28.656
BDM2_2	87.42	82.1	5.32	59.9322	10.9548	29.113
BDM2_3	86.59	81.28	5.31	60.1589	10.6977	29.1433
BDM3_1	86.22	81.14	5.09	66.0337	7.977	25.9893
BDM3_2	87.85	82.31	5.54	61.343	10.7113	27.9457
BDM3_3	89.19	83.74	5.45	67.2049	7.4608	25.3343
