# Supplementary material for: Comparative transcriptome analysis reveals key pathways and genes involved in trichome development in tea plant (Camellia sinensis)
Source: Front Plant Sci. 2022 Sep 23;13:997778. doi: 10.3389/fpls.2022.997778 (PMC9546587; doi:10.3389/fpls.2022.997778)
Supplement: Supplementary file 4 [file Table_4.XLS]

## Sheet: Table S4
Supplementary Table S4. Table of assigned GO terms.
GO	Term type	Term description
GO:0000003	BP	reproduction
GO:0000041	BP	transition metal ion transport
GO:0000070	BP	mitotic sister chromatid segregation
GO:0000079	BP	regulation of cyclin-dependent protein serine/threonine kinase activity
GO:0000096	BP	sulfur amino acid metabolic process
GO:0000097	BP	sulfur amino acid biosynthetic process
GO:0000098	BP	sulfur amino acid catabolic process
GO:0000105	BP	histidine biosynthetic process
GO:0000160	BP	phosphorelay signal transduction system
GO:0000226	BP	microtubule cytoskeleton organization
GO:0000271	BP	polysaccharide biosynthetic process
GO:0000272	BP	polysaccharide catabolic process
GO:0000278	BP	mitotic cell cycle
GO:0000280	BP	nuclear division
GO:0000288	BP	nuclear-transcribed mRNA catabolic process, deadenylation-dependent decay
GO:0000290	BP	deadenylation-dependent decapping of nuclear-transcribed mRNA
GO:0000375	BP	RNA splicing, via transesterification reactions
GO:0000377	BP	RNA splicing, via transesterification reactions with bulged adenosine as nucleophile
GO:0000398	BP	mRNA splicing, via spliceosome
GO:0000413	BP	protein peptidyl-prolyl isomerization
GO:0000726	BP	non-recombinational repair
GO:0000819	BP	sister chromatid segregation
GO:0000956	BP	nuclear-transcribed mRNA catabolic process
GO:0001101	BP	response to acid chemical
GO:0001505	BP	regulation of neurotransmitter levels
GO:0001522	BP	pseudouridine synthesis
GO:0001932	BP	regulation of protein phosphorylation
GO:0003333	BP	amino acid transmembrane transport
GO:0005975	BP	carbohydrate metabolic process
GO:0005976	BP	polysaccharide metabolic process
GO:0005984	BP	disaccharide metabolic process
GO:0005985	BP	sucrose metabolic process
GO:0005991	BP	trehalose metabolic process
GO:0005992	BP	trehalose biosynthetic process
GO:0005996	BP	monosaccharide metabolic process
GO:0006000	BP	fructose metabolic process
GO:0006006	BP	glucose metabolic process
GO:0006007	BP	glucose catabolic process
GO:0006013	BP	mannose metabolic process
GO:0006020	BP	inositol metabolic process
GO:0006021	BP	inositol biosynthetic process
GO:0006022	BP	aminoglycan metabolic process
GO:0006026	BP	aminoglycan catabolic process
GO:0006030	BP	chitin metabolic process
GO:0006032	BP	chitin catabolic process
GO:0006040	BP	amino sugar metabolic process
GO:0006066	BP	alcohol metabolic process
GO:0006072	BP	glycerol-3-phosphate metabolic process
GO:0006073	BP	cellular glucan metabolic process
GO:0006074	BP	(1->3)-beta-D-glucan metabolic process
GO:0006075	BP	(1->3)-beta-D-glucan biosynthetic process
GO:0006081	BP	cellular aldehyde metabolic process
GO:0006082	BP	organic acid metabolic process
GO:0006090	BP	pyruvate metabolic process
GO:0006091	BP	generation of precursor metabolites and energy
GO:0006094	BP	gluconeogenesis
GO:0006096	BP	glycolytic process
GO:0006098	BP	pentose-phosphate shunt
GO:0006099	BP	tricarboxylic acid cycle
GO:0006101	BP	citrate metabolic process
GO:0006139	BP	nucleobase-containing compound metabolic process
GO:0006163	BP	purine nucleotide metabolic process
GO:0006164	BP	purine nucleotide biosynthetic process
GO:0006165	BP	nucleoside diphosphate phosphorylation
GO:0006177	BP	GMP biosynthetic process
GO:0006188	BP	IMP biosynthetic process
GO:0006220	BP	pyrimidine nucleotide metabolic process
GO:0006221	BP	pyrimidine nucleotide biosynthetic process
GO:0006231	BP	dTMP biosynthetic process
GO:0006259	BP	DNA metabolic process
GO:0006260	BP	DNA replication
GO:0006261	BP	DNA-dependent DNA replication
GO:0006265	BP	DNA topological change
GO:0006269	BP	DNA replication, synthesis of RNA primer
GO:0006270	BP	DNA replication initiation
GO:0006281	BP	DNA repair
GO:0006282	BP	regulation of DNA repair
GO:0006284	BP	base-excision repair
GO:0006289	BP	nucleotide-excision repair
GO:0006298	BP	mismatch repair
GO:0006302	BP	double-strand break repair
GO:0006303	BP	double-strand break repair via nonhomologous end joining
GO:0006323	BP	DNA packaging
GO:0006325	BP	chromatin organization
GO:0006333	BP	chromatin assembly or disassembly
GO:0006334	BP	nucleosome assembly
GO:0006338	BP	chromatin remodeling
GO:0006351	BP	transcription, DNA-templated
GO:0006352	BP	DNA-templated transcription, initiation
GO:0006355	BP	regulation of transcription, DNA-templated
GO:0006357	BP	regulation of transcription from RNA polymerase II promoter
GO:0006364	BP	rRNA processing
GO:0006366	BP	transcription from RNA polymerase II promoter
GO:0006366	BP	transcription by RNA polymerase II
GO:0006367	BP	transcription initiation from RNA polymerase II promoter
GO:0006370	BP	7-methylguanosine mRNA capping
GO:0006396	BP	RNA processing
GO:0006397	BP	mRNA processing
GO:0006399	BP	tRNA metabolic process
GO:0006400	BP	tRNA modification
GO:0006401	BP	RNA catabolic process
GO:0006402	BP	mRNA catabolic process
GO:0006412	BP	translation
GO:0006413	BP	translational initiation
GO:0006414	BP	translational elongation
GO:0006417	BP	regulation of translation
GO:0006418	BP	tRNA aminoacylation for protein translation
GO:0006419	BP	alanyl-tRNA aminoacylation
GO:0006425	BP	glutaminyl-tRNA aminoacylation
GO:0006433	BP	prolyl-tRNA aminoacylation
GO:0006448	BP	regulation of translational elongation
GO:0006450	BP	regulation of translational fidelity
GO:0006457	BP	protein folding
GO:0006461	BP	protein complex assembly
GO:0006464	BP	cellular protein modification process
GO:0006465	BP	signal peptide processing
GO:0006468	BP	protein phosphorylation
GO:0006471	BP	protein ADP-ribosylation
GO:0006479	BP	protein methylation
GO:0006486	BP	protein glycosylation
GO:0006487	BP	protein N-linked glycosylation
GO:0006508	BP	proteolysis
GO:0006511	BP	ubiquitin-dependent protein catabolic process
GO:0006518	BP	peptide metabolic process
GO:0006520	BP	cellular amino acid metabolic process
GO:0006525	BP	arginine metabolic process
GO:0006526	BP	arginine biosynthetic process
GO:0006534	BP	cysteine metabolic process
GO:0006535	BP	cysteine biosynthetic process from serine
GO:0006536	BP	glutamate metabolic process
GO:0006537	BP	glutamate biosynthetic process
GO:0006541	BP	glutamine metabolic process
GO:0006542	BP	glutamine biosynthetic process
GO:0006544	BP	glycine metabolic process
GO:0006545	BP	glycine biosynthetic process
GO:0006546	BP	glycine catabolic process
GO:0006547	BP	histidine metabolic process
GO:0006551	BP	leucine metabolic process
GO:0006553	BP	lysine metabolic process
GO:0006555	BP	methionine metabolic process
GO:0006556	BP	S-adenosylmethionine biosynthetic process
GO:0006558	BP	L-phenylalanine metabolic process
GO:0006559	BP	L-phenylalanine catabolic process
GO:0006563	BP	L-serine metabolic process
GO:0006570	BP	tyrosine metabolic process
GO:0006571	BP	tyrosine biosynthetic process
GO:0006575	BP	cellular modified amino acid metabolic process
GO:0006576	BP	cellular biogenic amine metabolic process
GO:0006595	BP	polyamine metabolic process
GO:0006596	BP	polyamine biosynthetic process
GO:0006597	BP	spermine biosynthetic process
GO:0006605	BP	protein targeting
GO:0006606	BP	protein import into nucleus
GO:0006612	BP	protein targeting to membrane
GO:0006613	BP	cotranslational protein targeting to membrane
GO:0006614	BP	SRP-dependent cotranslational protein targeting to membrane
GO:0006626	BP	protein targeting to mitochondrion
GO:0006629	BP	lipid metabolic process
GO:0006631	BP	fatty acid metabolic process
GO:0006633	BP	fatty acid biosynthetic process
GO:0006635	BP	fatty acid beta-oxidation
GO:0006643	BP	membrane lipid metabolic process
GO:0006644	BP	phospholipid metabolic process
GO:0006650	BP	glycerophospholipid metabolic process
GO:0006655	BP	phosphatidylglycerol biosynthetic process
GO:0006664	BP	glycolipid metabolic process
GO:0006694	BP	steroid biosynthetic process
GO:0006720	BP	isoprenoid metabolic process
GO:0006721	BP	terpenoid metabolic process
GO:0006725	BP	cellular aromatic compound metabolic process
GO:0006729	BP	tetrahydrobiopterin biosynthetic process
GO:0006730	BP	one-carbon metabolic process
GO:0006732	BP	coenzyme metabolic process
GO:0006733	BP	oxidoreduction coenzyme metabolic process
GO:0006739	BP	NADP metabolic process
GO:0006741	BP	NADP biosynthetic process
GO:0006749	BP	glutathione metabolic process
GO:0006750	BP	glutathione biosynthetic process
GO:0006751	BP	glutathione catabolic process
GO:0006753	BP	nucleoside phosphate metabolic process
GO:0006754	BP	ATP biosynthetic process
GO:0006757	BP	ATP generation from ADP
GO:0006760	BP	folic acid-containing compound metabolic process
GO:0006766	BP	vitamin metabolic process
GO:0006767	BP	water-soluble vitamin metabolic process
GO:0006771	BP	riboflavin metabolic process
GO:0006772	BP	thiamine metabolic process
GO:0006777	BP	Mo-molybdopterin cofactor biosynthetic process
GO:0006778	BP	porphyrin-containing compound metabolic process
GO:0006779	BP	porphyrin-containing compound biosynthetic process
GO:0006783	BP	heme biosynthetic process
GO:0006784	BP	heme a biosynthetic process
GO:0006787	BP	porphyrin-containing compound catabolic process
GO:0006788	BP	heme oxidation
GO:0006790	BP	sulfur compound metabolic process
GO:0006793	BP	phosphorus metabolic process
GO:0006796	BP	phosphate-containing compound metabolic process
GO:0006801	BP	superoxide metabolic process
GO:0006807	BP	nitrogen compound metabolic process
GO:0006810	BP	transport
GO:0006811	BP	ion transport
GO:0006812	BP	cation transport
GO:0006813	BP	potassium ion transport
GO:0006818	BP	hydrogen transport
GO:0006820	BP	anion transport
GO:0006821	BP	chloride transport
GO:0006825	BP	copper ion transport
GO:0006826	BP	iron ion transport
GO:0006835	BP	dicarboxylic acid transport
GO:0006839	BP	mitochondrial transport
GO:0006855	BP	drug transmembrane transport
GO:0006865	BP	amino acid transport
GO:0006869	BP	lipid transport
GO:0006873	BP	cellular ion homeostasis
GO:0006875	BP	cellular metal ion homeostasis
GO:0006879	BP	cellular iron ion homeostasis
GO:0006886	BP	intracellular protein transport
GO:0006887	BP	exocytosis
GO:0006888	BP	ER to Golgi vesicle-mediated transport
GO:0006891	BP	intra-Golgi vesicle-mediated transport
GO:0006904	BP	vesicle docking involved in exocytosis
GO:0006913	BP	nucleocytoplasmic transport
GO:0006914	BP	autophagy
GO:0006928	BP	movement of cell or subcellular component
GO:0006950	BP	response to stress
GO:0006952	BP	defense response
GO:0006974	BP	cellular response to DNA damage stimulus
GO:0006979	BP	response to oxidative stress
GO:0006996	BP	organelle organization
GO:0007005	BP	mitochondrion organization
GO:0007010	BP	cytoskeleton organization
GO:0007015	BP	actin filament organization
GO:0007017	BP	microtubule-based process
GO:0007018	BP	microtubule-based movement
GO:0007020	BP	microtubule nucleation
GO:0007031	BP	peroxisome organization
GO:0007034	BP	vacuolar transport
GO:0007049	BP	cell cycle
GO:0007051	BP	spindle organization
GO:0007059	BP	chromosome segregation
GO:0007088	BP	regulation of mitotic nuclear division
GO:0007091	BP	metaphase/anaphase transition of mitotic cell cycle
GO:0007154	BP	cell communication
GO:0007165	BP	signal transduction
GO:0007166	BP	cell surface receptor signaling pathway
GO:0007186	BP	G-protein coupled receptor signaling pathway
GO:0007205	BP	protein kinase C-activating G-protein coupled receptor signaling pathway
GO:0007219	BP	Notch signaling pathway
GO:0007264	BP	small GTPase mediated signal transduction
GO:0007265	BP	Ras protein signal transduction
GO:0007275	BP	multicellular organism development
GO:0007346	BP	regulation of mitotic cell cycle
GO:0008033	BP	tRNA processing
GO:0008037	BP	cell recognition
GO:0008064	BP	regulation of actin polymerization or depolymerization
GO:0008104	BP	protein localization
GO:0008150	BP	biological_process
GO:0008152	BP	metabolic process
GO:0008154	BP	actin polymerization or depolymerization
GO:0008202	BP	steroid metabolic process
GO:0008213	BP	protein alkylation
GO:0008215	BP	spermine metabolic process
GO:0008216	BP	spermidine metabolic process
GO:0008272	BP	sulfate transport
GO:0008283	BP	cell proliferation
GO:0008295	BP	spermidine biosynthetic process
GO:0008299	BP	isoprenoid biosynthetic process
GO:0008380	BP	RNA splicing
GO:0008610	BP	lipid biosynthetic process
GO:0008652	BP	cellular amino acid biosynthetic process
GO:0008654	BP	phospholipid biosynthetic process
GO:0009052	BP	pentose-phosphate shunt, non-oxidative branch
GO:0009056	BP	catabolic process
GO:0009057	BP	macromolecule catabolic process
GO:0009058	BP	biosynthetic process
GO:0009059	BP	macromolecule biosynthetic process
GO:0009060	BP	aerobic respiration
GO:0009062	BP	fatty acid catabolic process
GO:0009063	BP	cellular amino acid catabolic process
GO:0009064	BP	glutamine family amino acid metabolic process
GO:0009066	BP	aspartate family amino acid metabolic process
GO:0009067	BP	aspartate family amino acid biosynthetic process
GO:0009069	BP	serine family amino acid metabolic process
GO:0009070	BP	serine family amino acid biosynthetic process
GO:0009071	BP	serine family amino acid catabolic process
GO:0009072	BP	aromatic amino acid family metabolic process
GO:0009073	BP	aromatic amino acid family biosynthetic process
GO:0009074	BP	aromatic amino acid family catabolic process
GO:0009081	BP	branched-chain amino acid metabolic process
GO:0009082	BP	branched-chain amino acid biosynthetic process
GO:0009084	BP	glutamine family amino acid biosynthetic process
GO:0009085	BP	lysine biosynthetic process
GO:0009086	BP	methionine biosynthetic process
GO:0009089	BP	lysine biosynthetic process via diaminopimelate
GO:0009094	BP	L-phenylalanine biosynthetic process
GO:0009095	BP	aromatic amino acid family biosynthetic process, prephenate pathway
GO:0009098	BP	leucine biosynthetic process
GO:0009100	BP	glycoprotein metabolic process
GO:0009101	BP	glycoprotein biosynthetic process
GO:0009108	BP	coenzyme biosynthetic process
GO:0009110	BP	vitamin biosynthetic process
GO:0009116	BP	nucleoside metabolic process
GO:0009117	BP	nucleotide metabolic process
GO:0009119	BP	ribonucleoside metabolic process
GO:0009123	BP	nucleoside monophosphate metabolic process
GO:0009124	BP	nucleoside monophosphate biosynthetic process
GO:0009126	BP	purine nucleoside monophosphate metabolic process
GO:0009127	BP	purine nucleoside monophosphate biosynthetic process
GO:0009129	BP	pyrimidine nucleoside monophosphate metabolic process
GO:0009130	BP	pyrimidine nucleoside monophosphate biosynthetic process
GO:0009132	BP	nucleoside diphosphate metabolic process
GO:0009135	BP	purine nucleoside diphosphate metabolic process
GO:0009141	BP	nucleoside triphosphate metabolic process
GO:0009142	BP	nucleoside triphosphate biosynthetic process
GO:0009143	BP	nucleoside triphosphate catabolic process
GO:0009144	BP	purine nucleoside triphosphate metabolic process
GO:0009145	BP	purine nucleoside triphosphate biosynthetic process
GO:0009150	BP	purine ribonucleotide metabolic process
GO:0009152	BP	purine ribonucleotide biosynthetic process
GO:0009156	BP	ribonucleoside monophosphate biosynthetic process
GO:0009157	BP	deoxyribonucleoside monophosphate biosynthetic process
GO:0009161	BP	ribonucleoside monophosphate metabolic process
GO:0009162	BP	deoxyribonucleoside monophosphate metabolic process
GO:0009163	BP	nucleoside biosynthetic process
GO:0009165	BP	nucleotide biosynthetic process
GO:0009166	BP	nucleotide catabolic process
GO:0009167	BP	purine ribonucleoside monophosphate metabolic process
GO:0009168	BP	purine ribonucleoside monophosphate biosynthetic process
GO:0009176	BP	pyrimidine deoxyribonucleoside monophosphate metabolic process
GO:0009177	BP	pyrimidine deoxyribonucleoside monophosphate biosynthetic process
GO:0009179	BP	purine ribonucleoside diphosphate metabolic process
GO:0009185	BP	ribonucleoside diphosphate metabolic process
GO:0009186	BP	deoxyribonucleoside diphosphate metabolic process
GO:0009199	BP	ribonucleoside triphosphate metabolic process
GO:0009201	BP	ribonucleoside triphosphate biosynthetic process
GO:0009205	BP	purine ribonucleoside triphosphate metabolic process
GO:0009206	BP	purine ribonucleoside triphosphate biosynthetic process
GO:0009219	BP	pyrimidine deoxyribonucleotide metabolic process
GO:0009221	BP	pyrimidine deoxyribonucleotide biosynthetic process
GO:0009225	BP	nucleotide-sugar metabolic process
GO:0009226	BP	nucleotide-sugar biosynthetic process
GO:0009228	BP	thiamine biosynthetic process
GO:0009231	BP	riboflavin biosynthetic process
GO:0009245	BP	lipid A biosynthetic process
GO:0009247	BP	glycolipid biosynthetic process
GO:0009250	BP	glucan biosynthetic process
GO:0009259	BP	ribonucleotide metabolic process
GO:0009260	BP	ribonucleotide biosynthetic process
GO:0009262	BP	deoxyribonucleotide metabolic process
GO:0009263	BP	deoxyribonucleotide biosynthetic process
GO:0009265	BP	2'-deoxyribonucleotide biosynthetic process
GO:0009298	BP	GDP-mannose biosynthetic process
GO:0009308	BP	amine metabolic process
GO:0009309	BP	amine biosynthetic process
GO:0009311	BP	oligosaccharide metabolic process
GO:0009312	BP	oligosaccharide biosynthetic process
GO:0009314	BP	response to radiation
GO:0009394	BP	2'-deoxyribonucleotide metabolic process
GO:0009396	BP	folic acid-containing compound biosynthetic process
GO:0009415	BP	response to water
GO:0009416	BP	response to light stimulus
GO:0009432	BP	SOS response
GO:0009435	BP	NAD biosynthetic process
GO:0009445	BP	putrescine metabolic process
GO:0009446	BP	putrescine biosynthetic process
GO:0009451	BP	RNA modification
GO:0009452	BP	7-methylguanosine RNA capping
GO:0009581	BP	detection of external stimulus
GO:0009582	BP	detection of abiotic stimulus
GO:0009583	BP	detection of light stimulus
GO:0009584	BP	detection of visible light
GO:0009605	BP	response to external stimulus
GO:0009607	BP	response to biotic stimulus
GO:0009611	BP	response to wounding
GO:0009617	BP	response to bacterium
GO:0009620	BP	response to fungus
GO:0009628	BP	response to abiotic stimulus
GO:0009664	BP	plant-type cell wall organization
GO:0009719	BP	response to endogenous stimulus
GO:0009725	BP	response to hormone
GO:0009733	BP	response to auxin
GO:0009832	BP	plant-type cell wall biogenesis
GO:0009856	BP	pollination
GO:0009875	BP	pollen-pistil interaction
GO:0009889	BP	regulation of biosynthetic process
GO:0009890	BP	negative regulation of biosynthetic process
GO:0009892	BP	negative regulation of metabolic process
GO:0009893	BP	positive regulation of metabolic process
GO:0009894	BP	regulation of catabolic process
GO:0009896	BP	positive regulation of catabolic process
GO:0009966	BP	regulation of signal transduction
GO:0009987	BP	cellular process
GO:0009991	BP	response to extracellular stimulus
GO:0010033	BP	response to organic substance
GO:0010035	BP	response to inorganic substance
GO:0010038	BP	response to metal ion
GO:0010109	BP	regulation of photosynthesis
GO:0010167	BP	response to nitrate
GO:0010207	BP	photosystem II assembly
GO:0010215	BP	cellulose microfibril organization
GO:0010467	BP	gene expression
GO:0010468	BP	regulation of gene expression
GO:0010498	BP	proteasomal protein catabolic process
GO:0010506	BP	regulation of autophagy
GO:0010508	BP	positive regulation of autophagy
GO:0010556	BP	regulation of macromolecule biosynthetic process
GO:0010558	BP	negative regulation of macromolecule biosynthetic process
GO:0010564	BP	regulation of cell cycle process
GO:0010605	BP	negative regulation of macromolecule metabolic process
GO:0010608	BP	posttranscriptional regulation of gene expression
GO:0010629	BP	negative regulation of gene expression
GO:0010638	BP	positive regulation of organelle organization
GO:0010639	BP	negative regulation of organelle organization
GO:0010646	BP	regulation of cell communication
GO:0010876	BP	lipid localization
GO:0010965	BP	regulation of mitotic sister chromatid separation
GO:0015031	BP	protein transport
GO:0015074	BP	DNA integration
GO:0015672	BP	monovalent inorganic cation transport
GO:0015689	BP	molybdate ion transport
GO:0015693	BP	magnesium ion transport
GO:0015696	BP	ammonium transport
GO:0015698	BP	inorganic anion transport
GO:0015706	BP	nitrate transport
GO:0015711	BP	organic anion transport
GO:0015740	BP	C4-dicarboxylate transport
GO:0015743	BP	malate transport
GO:0015833	BP	peptide transport
GO:0015849	BP	organic acid transport
GO:0015893	BP	drug transport
GO:0015936	BP	coenzyme A metabolic process
GO:0015937	BP	coenzyme A biosynthetic process
GO:0015939	BP	pantothenate metabolic process
GO:0015940	BP	pantothenate biosynthetic process
GO:0015969	BP	guanosine tetraphosphate metabolic process
GO:0015977	BP	carbon fixation
GO:0015979	BP	photosynthesis
GO:0015980	BP	energy derivation by oxidation of organic compounds
GO:0015985	BP	energy coupled proton transport, down electrochemical gradient
GO:0015986	BP	ATP synthesis coupled proton transport
GO:0015988	BP	energy coupled proton transmembrane transport, against electrochemical gradient
GO:0015991	BP	ATP hydrolysis coupled proton transport
GO:0015992	BP	proton transport
GO:0015994	BP	chlorophyll metabolic process
GO:0015996	BP	chlorophyll catabolic process
GO:0016042	BP	lipid catabolic process
GO:0016043	BP	cellular component organization
GO:0016049	BP	cell growth
GO:0016051	BP	carbohydrate biosynthetic process
GO:0016052	BP	carbohydrate catabolic process
GO:0016053	BP	organic acid biosynthetic process
GO:0016054	BP	organic acid catabolic process
GO:0016070	BP	RNA metabolic process
GO:0016071	BP	mRNA metabolic process
GO:0016072	BP	rRNA metabolic process
GO:0016073	BP	snRNA metabolic process
GO:0016114	BP	terpenoid biosynthetic process
GO:0016180	BP	snRNA processing
GO:0016192	BP	vesicle-mediated transport
GO:0016197	BP	endosomal transport
GO:0016226	BP	iron-sulfur cluster assembly
GO:0016310	BP	phosphorylation
GO:0016311	BP	dephosphorylation
GO:0016458	BP	gene silencing
GO:0016482	BP	cytosolic transport
GO:0016485	BP	protein processing
GO:0016559	BP	peroxisome fission
GO:0016567	BP	protein ubiquitination
GO:0016569	BP	covalent chromatin modification
GO:0016570	BP	histone modification
GO:0016571	BP	histone methylation
GO:0016579	BP	protein deubiquitination
GO:0016998	BP	cell wall macromolecule catabolic process
GO:0017004	BP	cytochrome complex assembly
GO:0017038	BP	protein import
GO:0017144	BP	drug metabolic process
GO:0017148	BP	negative regulation of translation
GO:0018022	BP	peptidyl-lysine methylation
GO:0018130	BP	heterocycle biosynthetic process
GO:0018193	BP	peptidyl-amino acid modification
GO:0018205	BP	peptidyl-lysine modification
GO:0018208	BP	peptidyl-proline modification
GO:0018298	BP	protein-chromophore linkage
GO:0018342	BP	protein prenylation
GO:0019184	BP	nonribosomal peptide biosynthetic process
GO:0019219	BP	regulation of nucleobase-containing compound metabolic process
GO:0019220	BP	regulation of phosphate metabolic process
GO:0019222	BP	regulation of metabolic process
GO:0019310	BP	inositol catabolic process
GO:0019318	BP	hexose metabolic process
GO:0019319	BP	hexose biosynthetic process
GO:0019320	BP	hexose catabolic process
GO:0019321	BP	pentose metabolic process
GO:0019344	BP	cysteine biosynthetic process
GO:0019359	BP	nicotinamide nucleotide biosynthetic process
GO:0019362	BP	pyridine nucleotide metabolic process
GO:0019363	BP	pyridine nucleotide biosynthetic process
GO:0019395	BP	fatty acid oxidation
GO:0019438	BP	aromatic compound biosynthetic process
GO:0019439	BP	aromatic compound catabolic process
GO:0019538	BP	protein metabolic process
GO:0019566	BP	arabinose metabolic process
GO:0019627	BP	urea metabolic process
GO:0019637	BP	organophosphate metabolic process
GO:0019673	BP	GDP-mannose metabolic process
GO:0019674	BP	NAD metabolic process
GO:0019682	BP	glyceraldehyde-3-phosphate metabolic process
GO:0019684	BP	photosynthesis, light reaction
GO:0019692	BP	deoxyribose phosphate metabolic process
GO:0019693	BP	ribose phosphate metabolic process
GO:0019720	BP	Mo-molybdopterin cofactor metabolic process
GO:0019725	BP	cellular homeostasis
GO:0019748	BP	secondary metabolic process
GO:0019751	BP	polyol metabolic process
GO:0019752	BP	carboxylic acid metabolic process
GO:0019941	BP	modification-dependent protein catabolic process
GO:0022402	BP	cell cycle process
GO:0022406	BP	membrane docking
GO:0022411	BP	cellular component disassembly
GO:0022414	BP	reproductive process
GO:0022607	BP	cellular component assembly
GO:0022613	BP	ribonucleoprotein complex biogenesis
GO:0022900	BP	electron transport chain
GO:0023051	BP	regulation of signaling
GO:0023052	BP	signaling
GO:0030001	BP	metal ion transport
GO:0030003	BP	cellular cation homeostasis
GO:0030029	BP	actin filament-based process
GO:0030036	BP	actin cytoskeleton organization
GO:0030041	BP	actin filament polymerization
GO:0030042	BP	actin filament depolymerization
GO:0030071	BP	regulation of mitotic metaphase/anaphase transition
GO:0030150	BP	protein import into mitochondrial matrix
GO:0030163	BP	protein catabolic process
GO:0030198	BP	extracellular matrix organization
GO:0030243	BP	cellulose metabolic process
GO:0030244	BP	cellulose biosynthetic process
GO:0030258	BP	lipid modification
GO:0030259	BP	lipid glycosylation
GO:0030328	BP	prenylcysteine catabolic process
GO:0030329	BP	prenylcysteine metabolic process
GO:0030832	BP	regulation of actin filament length
GO:0030833	BP	regulation of actin filament polymerization
GO:0030834	BP	regulation of actin filament depolymerization
GO:0030835	BP	negative regulation of actin filament depolymerization
GO:0030837	BP	negative regulation of actin filament polymerization
GO:0030838	BP	positive regulation of actin filament polymerization
GO:0031047	BP	gene silencing by RNA
GO:0031109	BP	microtubule polymerization or depolymerization
GO:0031123	BP	RNA 3'-end processing
GO:0031124	BP	mRNA 3'-end processing
GO:0031163	BP	metallo-sulfur cluster assembly
GO:0031323	BP	regulation of cellular metabolic process
GO:0031324	BP	negative regulation of cellular metabolic process
GO:0031325	BP	positive regulation of cellular metabolic process
GO:0031326	BP	regulation of cellular biosynthetic process
GO:0031327	BP	negative regulation of cellular biosynthetic process
GO:0031329	BP	regulation of cellular catabolic process
GO:0031331	BP	positive regulation of cellular catabolic process
GO:0031333	BP	negative regulation of protein complex assembly
GO:0031334	BP	positive regulation of protein complex assembly
GO:0031399	BP	regulation of protein modification process
GO:0031497	BP	chromatin assembly
GO:0031668	BP	cellular response to extracellular stimulus
GO:0032011	BP	ARF protein signal transduction
GO:0032012	BP	regulation of ARF protein signal transduction
GO:0032048	BP	cardiolipin metabolic process
GO:0032049	BP	cardiolipin biosynthetic process
GO:0032259	BP	methylation
GO:0032268	BP	regulation of cellular protein metabolic process
GO:0032269	BP	negative regulation of cellular protein metabolic process
GO:0032271	BP	regulation of protein polymerization
GO:0032272	BP	negative regulation of protein polymerization
GO:0032273	BP	positive regulation of protein polymerization
GO:0032324	BP	molybdopterin cofactor biosynthetic process
GO:0032446	BP	protein modification by small protein conjugation
GO:0032501	BP	multicellular organismal process
GO:0032502	BP	developmental process
GO:0032535	BP	regulation of cellular component size
GO:0032774	BP	RNA biosynthetic process
GO:0032787	BP	monocarboxylic acid metabolic process
GO:0032940	BP	secretion by cell
GO:0032956	BP	regulation of actin cytoskeleton organization
GO:0032957	BP	inositol trisphosphate metabolic process
GO:0032970	BP	regulation of actin filament-based process
GO:0032984	BP	macromolecular complex disassembly
GO:0032984	BP	protein-containing complex disassembly
GO:0033013	BP	tetrapyrrole metabolic process
GO:0033014	BP	tetrapyrrole biosynthetic process
GO:0033015	BP	tetrapyrrole catabolic process
GO:0033036	BP	macromolecule localization
GO:0033043	BP	regulation of organelle organization
GO:0033044	BP	regulation of chromosome organization
GO:0033045	BP	regulation of sister chromatid segregation
GO:0033047	BP	regulation of mitotic sister chromatid segregation
GO:0033365	BP	protein localization to organelle
GO:0033554	BP	cellular response to stress
GO:0033692	BP	cellular polysaccharide biosynthetic process
GO:0033865	BP	nucleoside bisphosphate metabolic process
GO:0033866	BP	nucleoside bisphosphate biosynthetic process
GO:0033875	BP	ribonucleoside bisphosphate metabolic process
GO:0034030	BP	ribonucleoside bisphosphate biosynthetic process
GO:0034032	BP	purine nucleoside bisphosphate metabolic process
GO:0034033	BP	purine nucleoside bisphosphate biosynthetic process
GO:0034035	BP	purine ribonucleoside bisphosphate metabolic process
GO:0034220	BP	ion transmembrane transport
GO:0034227	BP	tRNA thio-modification
GO:0034248	BP	regulation of cellular amide metabolic process
GO:0034249	BP	negative regulation of cellular amide metabolic process
GO:0034314	BP	Arp2/3 complex-mediated actin nucleation
GO:0034404	BP	nucleobase-containing small molecule biosynthetic process
GO:0034440	BP	lipid oxidation
GO:0034470	BP	ncRNA processing
GO:0034472	BP	snRNA 3'-end processing
GO:0034477	BP	U6 snRNA 3'-end processing
GO:0034504	BP	protein localization to nucleus
GO:0034613	BP	cellular protein localization
GO:0034622	BP	cellular macromolecular complex assembly
GO:0034622	BP	cellular protein-containing complex assembly
GO:0034637	BP	cellular carbohydrate biosynthetic process
GO:0034641	BP	cellular nitrogen compound metabolic process
GO:0034645	BP	cellular macromolecule biosynthetic process
GO:0034654	BP	nucleobase-containing compound biosynthetic process
GO:0034655	BP	nucleobase-containing compound catabolic process
GO:0034660	BP	ncRNA metabolic process
GO:0034728	BP	nucleosome organization
GO:0034755	BP	iron ion transmembrane transport
GO:0034968	BP	histone lysine methylation
GO:0035434	BP	copper ion transmembrane transport
GO:0035556	BP	intracellular signal transduction
GO:0036211	BP	protein modification process
GO:0036260	BP	RNA capping
GO:0040007	BP	growth
GO:0042126	BP	nitrate metabolic process
GO:0042128	BP	nitrate assimilation
GO:0042133	BP	neurotransmitter metabolic process
GO:0042136	BP	neurotransmitter biosynthetic process
GO:0042147	BP	retrograde transport, endosome to Golgi
GO:0042168	BP	heme metabolic process
GO:0042219	BP	cellular modified amino acid catabolic process
GO:0042221	BP	response to chemical
GO:0042254	BP	ribosome biogenesis
GO:0042278	BP	purine nucleoside metabolic process
GO:0042325	BP	regulation of phosphorylation
GO:0042364	BP	water-soluble vitamin biosynthetic process
GO:0042398	BP	cellular modified amino acid biosynthetic process
GO:0042401	BP	cellular biogenic amine biosynthetic process
GO:0042440	BP	pigment metabolic process
GO:0042451	BP	purine nucleoside biosynthetic process
GO:0042455	BP	ribonucleoside biosynthetic process
GO:0042493	BP	response to drug
GO:0042545	BP	cell wall modification
GO:0042546	BP	cell wall biogenesis
GO:0042548	BP	regulation of photosynthesis, light reaction
GO:0042549	BP	photosystem II stabilization
GO:0042558	BP	pteridine-containing compound metabolic process
GO:0042559	BP	pteridine-containing compound biosynthetic process
GO:0042592	BP	homeostatic process
GO:0042723	BP	thiamine-containing compound metabolic process
GO:0042724	BP	thiamine-containing compound biosynthetic process
GO:0042726	BP	flavin-containing compound metabolic process
GO:0042727	BP	flavin-containing compound biosynthetic process
GO:0042737	BP	drug catabolic process
GO:0042742	BP	defense response to bacterium
GO:0042816	BP	vitamin B6 metabolic process
GO:0042819	BP	vitamin B6 biosynthetic process
GO:0042822	BP	pyridoxal phosphate metabolic process
GO:0042823	BP	pyridoxal phosphate biosynthetic process
GO:0042866	BP	pyruvate biosynthetic process
GO:0042886	BP	amide transport
GO:0043038	BP	amino acid activation
GO:0043039	BP	tRNA aminoacylation
GO:0043043	BP	peptide biosynthetic process
GO:0043062	BP	extracellular structure organization
GO:0043085	BP	positive regulation of catalytic activity
GO:0043161	BP	proteasome-mediated ubiquitin-dependent protein catabolic process
GO:0043170	BP	macromolecule metabolic process
GO:0043171	BP	peptide catabolic process
GO:0043207	BP	response to external biotic stimulus
GO:0043241	BP	protein complex disassembly
GO:0043242	BP	negative regulation of protein complex disassembly
GO:0043244	BP	regulation of protein complex disassembly
GO:0043254	BP	regulation of protein complex assembly
GO:0043412	BP	macromolecule modification
GO:0043413	BP	macromolecule glycosylation
GO:0043414	BP	macromolecule methylation
GO:0043419	BP	urea catabolic process
GO:0043436	BP	oxoacid metabolic process
GO:0043467	BP	regulation of generation of precursor metabolites and energy
GO:0043545	BP	molybdopterin cofactor metabolic process
GO:0043549	BP	regulation of kinase activity
GO:0043603	BP	cellular amide metabolic process
GO:0043604	BP	amide biosynthetic process
GO:0043605	BP	cellular amide catabolic process
GO:0043623	BP	cellular protein complex assembly
GO:0043624	BP	cellular protein complex disassembly
GO:0043628	BP	ncRNA 3'-end processing
GO:0043631	BP	RNA polyadenylation
GO:0043632	BP	modification-dependent macromolecule catabolic process
GO:0043647	BP	inositol phosphate metabolic process
GO:0043648	BP	dicarboxylic acid metabolic process
GO:0043650	BP	dicarboxylic acid biosynthetic process
GO:0043933	BP	macromolecular complex subunit organization
GO:0043933	BP	protein-containing complex subunit organization
GO:0044036	BP	cell wall macromolecule metabolic process
GO:0044042	BP	glucan metabolic process
GO:0044085	BP	cellular component biogenesis
GO:0044087	BP	regulation of cellular component biogenesis
GO:0044089	BP	positive regulation of cellular component biogenesis
GO:0044093	BP	positive regulation of molecular function
GO:0044106	BP	cellular amine metabolic process
GO:0044237	BP	cellular metabolic process
GO:0044238	BP	primary metabolic process
GO:0044242	BP	cellular lipid catabolic process
GO:0044248	BP	cellular catabolic process
GO:0044249	BP	cellular biosynthetic process
GO:0044255	BP	cellular lipid metabolic process
GO:0044257	BP	cellular protein catabolic process
GO:0044260	BP	cellular macromolecule metabolic process
GO:0044262	BP	cellular carbohydrate metabolic process
GO:0044264	BP	cellular polysaccharide metabolic process
GO:0044265	BP	cellular macromolecule catabolic process
GO:0044267	BP	cellular protein metabolic process
GO:0044270	BP	cellular nitrogen compound catabolic process
GO:0044271	BP	cellular nitrogen compound biosynthetic process
GO:0044272	BP	sulfur compound biosynthetic process
GO:0044273	BP	sulfur compound catabolic process
GO:0044275	BP	cellular carbohydrate catabolic process
GO:0044281	BP	small molecule metabolic process
GO:0044282	BP	small molecule catabolic process
GO:0044283	BP	small molecule biosynthetic process
GO:0044550	BP	secondary metabolite biosynthetic process
GO:0044699	BP	single-organism process
GO:0044700	BP	single organism signaling
GO:0044702	BP	single organism reproductive process
GO:0044706	BP	multi-multicellular organism process
GO:0044707	BP	single-multicellular organism process
GO:0044710	BP	single-organism metabolic process
GO:0044711	BP	single-organism biosynthetic process
GO:0044712	BP	single-organism catabolic process
GO:0044723	BP	single-organism carbohydrate metabolic process
GO:0044724	BP	single-organism carbohydrate catabolic process
GO:0044743	BP	protein transmembrane import into intracellular organelle
GO:0044763	BP	single-organism cellular process
GO:0044765	BP	single-organism transport
GO:0044767	BP	single-organism developmental process
GO:0044770	BP	cell cycle phase transition
GO:0044772	BP	mitotic cell cycle phase transition
GO:0044784	BP	metaphase/anaphase transition of cell cycle
GO:0044802	BP	single-organism membrane organization
GO:0045010	BP	actin nucleation
GO:0045017	BP	glycerolipid biosynthetic process
GO:0045047	BP	protein targeting to ER
GO:0045184	BP	establishment of protein localization
GO:0045229	BP	external encapsulating structure organization
GO:0045333	BP	cellular respiration
GO:0045454	BP	cell redox homeostasis
GO:0045859	BP	regulation of protein kinase activity
GO:0045892	BP	negative regulation of transcription, DNA-templated
GO:0045934	BP	negative regulation of nucleobase-containing compound metabolic process
GO:0046031	BP	ADP metabolic process
GO:0046034	BP	ATP metabolic process
GO:0046037	BP	GMP metabolic process
GO:0046039	BP	GTP metabolic process
GO:0046040	BP	IMP metabolic process
GO:0046073	BP	dTMP metabolic process
GO:0046128	BP	purine ribonucleoside metabolic process
GO:0046129	BP	purine ribonucleoside biosynthetic process
GO:0046146	BP	tetrahydrobiopterin metabolic process
GO:0046148	BP	pigment biosynthetic process
GO:0046149	BP	pigment catabolic process
GO:0046160	BP	heme a metabolic process
GO:0046164	BP	alcohol catabolic process
GO:0046165	BP	alcohol biosynthetic process
GO:0046168	BP	glycerol-3-phosphate catabolic process
GO:0046173	BP	polyol biosynthetic process
GO:0046174	BP	polyol catabolic process
GO:0046184	BP	aldehyde biosynthetic process
GO:0046348	BP	amino sugar catabolic process
GO:0046351	BP	disaccharide biosynthetic process
GO:0046364	BP	monosaccharide biosynthetic process
GO:0046365	BP	monosaccharide catabolic process
GO:0046373	BP	L-arabinose metabolic process
GO:0046385	BP	deoxyribose phosphate biosynthetic process
GO:0046390	BP	ribose phosphate biosynthetic process
GO:0046394	BP	carboxylic acid biosynthetic process
GO:0046395	BP	carboxylic acid catabolic process
GO:0046434	BP	organophosphate catabolic process
GO:0046451	BP	diaminopimelate metabolic process
GO:0046467	BP	membrane lipid biosynthetic process
GO:0046471	BP	phosphatidylglycerol metabolic process
GO:0046474	BP	glycerophospholipid biosynthetic process
GO:0046483	BP	heterocycle metabolic process
GO:0046486	BP	glycerolipid metabolic process
GO:0046488	BP	phosphatidylinositol metabolic process
GO:0046493	BP	lipid A metabolic process
GO:0046496	BP	nicotinamide nucleotide metabolic process
GO:0046500	BP	S-adenosylmethionine metabolic process
GO:0046578	BP	regulation of Ras protein signal transduction
GO:0046700	BP	heterocycle catabolic process
GO:0046785	BP	microtubule polymerization
GO:0046834	BP	lipid phosphorylation
GO:0046836	BP	glycolipid transport
GO:0046854	BP	phosphatidylinositol phosphorylation
GO:0046903	BP	secretion
GO:0046907	BP	intracellular transport
GO:0046916	BP	cellular transition metal ion homeostasis
GO:0046937	BP	phytochelatin metabolic process
GO:0046938	BP	phytochelatin biosynthetic process
GO:0046939	BP	nucleotide phosphorylation
GO:0046942	BP	carboxylic acid transport
GO:0048193	BP	Golgi vesicle transport
GO:0048278	BP	vesicle docking
GO:0048285	BP	organelle fission
GO:0048518	BP	positive regulation of biological process
GO:0048519	BP	negative regulation of biological process
GO:0048522	BP	positive regulation of cellular process
GO:0048523	BP	negative regulation of cellular process
GO:0048544	BP	recognition of pollen
GO:0048583	BP	regulation of response to stimulus
GO:0048856	BP	anatomical structure development
GO:0048878	BP	chemical homeostasis
GO:0050789	BP	regulation of biological process
GO:0050790	BP	regulation of catalytic activity
GO:0050794	BP	regulation of cellular process
GO:0050801	BP	ion homeostasis
GO:0050832	BP	defense response to fungus
GO:0050896	BP	response to stimulus
GO:0051016	BP	barbed-end actin filament capping
GO:0051052	BP	regulation of DNA metabolic process
GO:0051056	BP	regulation of small GTPase mediated signal transduction
GO:0051128	BP	regulation of cellular component organization
GO:0051129	BP	negative regulation of cellular component organization
GO:0051130	BP	positive regulation of cellular component organization
GO:0051156	BP	glucose 6-phosphate metabolic process
GO:0051169	BP	nuclear transport
GO:0051170	BP	import into nucleus
GO:0051171	BP	regulation of nitrogen compound metabolic process
GO:0051172	BP	negative regulation of nitrogen compound metabolic process
GO:0051174	BP	regulation of phosphorus metabolic process
GO:0051179	BP	localization
GO:0051186	BP	cofactor metabolic process
GO:0051187	BP	cofactor catabolic process
GO:0051188	BP	cofactor biosynthetic process
GO:0051189	BP	prosthetic group metabolic process
GO:0051205	BP	protein insertion into membrane
GO:0051225	BP	spindle assembly
GO:0051234	BP	establishment of localization
GO:0051246	BP	regulation of protein metabolic process
GO:0051248	BP	negative regulation of protein metabolic process
GO:0051252	BP	regulation of RNA metabolic process
GO:0051253	BP	negative regulation of RNA metabolic process
GO:0051258	BP	protein polymerization
GO:0051259	BP	protein oligomerization
GO:0051260	BP	protein homooligomerization
GO:0051261	BP	protein depolymerization
GO:0051273	BP	beta-glucan metabolic process
GO:0051274	BP	beta-glucan biosynthetic process
GO:0051276	BP	chromosome organization
GO:0051304	BP	chromosome separation
GO:0051306	BP	mitotic sister chromatid separation
GO:0051338	BP	regulation of transferase activity
GO:0051493	BP	regulation of cytoskeleton organization
GO:0051494	BP	negative regulation of cytoskeleton organization
GO:0051495	BP	positive regulation of cytoskeleton organization
GO:0051603	BP	proteolysis involved in cellular protein catabolic process
GO:0051604	BP	protein maturation
GO:0051606	BP	detection of stimulus
GO:0051641	BP	cellular localization
GO:0051649	BP	establishment of localization in cell
GO:0051693	BP	actin filament capping
GO:0051704	BP	multi-organism process
GO:0051707	BP	response to other organism
GO:0051716	BP	cellular response to stimulus
GO:0051726	BP	regulation of cell cycle
GO:0051783	BP	regulation of nuclear division
GO:0051983	BP	regulation of chromosome segregation
GO:0052646	BP	alditol phosphate metabolic process
GO:0052803	BP	imidazole-containing compound metabolic process
GO:0055065	BP	metal ion homeostasis
GO:0055072	BP	iron ion homeostasis
GO:0055076	BP	transition metal ion homeostasis
GO:0055080	BP	cation homeostasis
GO:0055082	BP	cellular chemical homeostasis
GO:0055085	BP	transmembrane transport
GO:0055086	BP	nucleobase-containing small molecule metabolic process
GO:0055114	BP	oxidation-reduction process
GO:0060255	BP	regulation of macromolecule metabolic process
GO:0061024	BP	membrane organization
GO:0065002	BP	intracellular protein transmembrane transport
GO:0065003	BP	macromolecular complex assembly
GO:0065003	BP	protein-containing complex assembly
GO:0065004	BP	protein-DNA complex assembly
GO:0065007	BP	biological regulation
GO:0065008	BP	regulation of biological quality
GO:0065009	BP	regulation of molecular function
GO:0070070	BP	proton-transporting V-type ATPase complex assembly
GO:0070071	BP	proton-transporting two-sector ATPase complex assembly
GO:0070072	BP	vacuolar proton-transporting V-type ATPase complex assembly
GO:0070085	BP	glycosylation
GO:0070271	BP	protein complex biogenesis
GO:0070585	BP	protein localization to mitochondrion
GO:0070646	BP	protein modification by small protein removal
GO:0070647	BP	protein modification by small protein conjugation or removal
GO:0070726	BP	cell wall assembly
GO:0070727	BP	cellular macromolecule localization
GO:0070838	BP	divalent metal ion transport
GO:0070925	BP	organelle assembly
GO:0070972	BP	protein localization to endoplasmic reticulum
GO:0071103	BP	DNA conformation change
GO:0071496	BP	cellular response to external stimulus
GO:0071554	BP	cell wall organization or biogenesis
GO:0071555	BP	cell wall organization
GO:0071668	BP	plant-type cell wall assembly
GO:0071669	BP	plant-type cell wall organization or biogenesis
GO:0071702	BP	organic substance transport
GO:0071704	BP	organic substance metabolic process
GO:0071705	BP	nitrogen compound transport
GO:0071804	BP	cellular potassium ion transport
GO:0071805	BP	potassium ion transmembrane transport
GO:0071806	BP	protein transmembrane transport
GO:0071822	BP	protein complex subunit organization
GO:0071824	BP	protein-DNA complex subunit organization
GO:0071840	BP	cellular component organization or biogenesis
GO:0071900	BP	regulation of protein serine/threonine kinase activity
GO:0071941	BP	nitrogen cycle metabolic process
GO:0072329	BP	monocarboxylic acid catabolic process
GO:0072330	BP	monocarboxylic acid biosynthetic process
GO:0072348	BP	sulfur compound transport
GO:0072350	BP	tricarboxylic acid metabolic process
GO:0072511	BP	divalent inorganic cation transport
GO:0072521	BP	purine-containing compound metabolic process
GO:0072522	BP	purine-containing compound biosynthetic process
GO:0072524	BP	pyridine-containing compound metabolic process
GO:0072525	BP	pyridine-containing compound biosynthetic process
GO:0072527	BP	pyrimidine-containing compound metabolic process
GO:0072528	BP	pyrimidine-containing compound biosynthetic process
GO:0072593	BP	reactive oxygen species metabolic process
GO:0072594	BP	establishment of protein localization to organelle
GO:0072599	BP	establishment of protein localization to endoplasmic reticulum
GO:0072655	BP	establishment of protein localization to mitochondrion
GO:0072657	BP	protein localization to membrane
GO:0080090	BP	regulation of primary metabolic process
GO:0080134	BP	regulation of response to stress
GO:0080135	BP	regulation of cellular response to stress
GO:0090066	BP	regulation of anatomical structure size
GO:0090150	BP	establishment of protein localization to membrane
GO:0090304	BP	nucleic acid metabolic process
GO:0090407	BP	organophosphate biosynthetic process
GO:0090662	BP	ATP hydrolysis coupled transmembrane transport
GO:0097164	BP	ammonium ion metabolic process
GO:0097354	BP	prenylation
GO:0097435	BP	supramolecular fiber organization
GO:0097659	BP	nucleic acid-templated transcription
GO:0098542	BP	defense response to other organism
GO:0098655	BP	cation transmembrane transport
GO:0098656	BP	anion transmembrane transport
GO:0098660	BP	inorganic ion transmembrane transport
GO:0098662	BP	inorganic cation transmembrane transport
GO:0098771	BP	inorganic ion homeostasis
GO:0098813	BP	nuclear chromosome segregation
GO:0099131	BP	ATP hydrolysis coupled ion transmembrane transport
GO:0099132	BP	ATP hydrolysis coupled cation transmembrane transport
GO:0110053	BP	regulation of actin filament organization
GO:0140014	BP	mitotic nuclear division
GO:1901068	BP	guanosine-containing compound metabolic process
GO:1901070	BP	guanosine-containing compound biosynthetic process
GO:1901071	BP	glucosamine-containing compound metabolic process
GO:1901072	BP	glucosamine-containing compound catabolic process
GO:1901135	BP	carbohydrate derivative metabolic process
GO:1901136	BP	carbohydrate derivative catabolic process
GO:1901137	BP	carbohydrate derivative biosynthetic process
GO:1901264	BP	carbohydrate derivative transport
GO:1901269	BP	lipooligosaccharide metabolic process
GO:1901271	BP	lipooligosaccharide biosynthetic process
GO:1901292	BP	nucleoside phosphate catabolic process
GO:1901293	BP	nucleoside phosphate biosynthetic process
GO:1901360	BP	organic cyclic compound metabolic process
GO:1901361	BP	organic cyclic compound catabolic process
GO:1901362	BP	organic cyclic compound biosynthetic process
GO:1901564	BP	organonitrogen compound metabolic process
GO:1901565	BP	organonitrogen compound catabolic process
GO:1901566	BP	organonitrogen compound biosynthetic process
GO:1901575	BP	organic substance catabolic process
GO:1901576	BP	organic substance biosynthetic process
GO:1901605	BP	alpha-amino acid metabolic process
GO:1901606	BP	alpha-amino acid catabolic process
GO:1901607	BP	alpha-amino acid biosynthetic process
GO:1901615	BP	organic hydroxy compound metabolic process
GO:1901616	BP	organic hydroxy compound catabolic process
GO:1901617	BP	organic hydroxy compound biosynthetic process
GO:1901657	BP	glycosyl compound metabolic process
GO:1901659	BP	glycosyl compound biosynthetic process
GO:1901698	BP	response to nitrogen compound
GO:1901700	BP	response to oxygen-containing compound
GO:1901879	BP	regulation of protein depolymerization
GO:1901880	BP	negative regulation of protein depolymerization
GO:1901987	BP	regulation of cell cycle phase transition
GO:1901990	BP	regulation of mitotic cell cycle phase transition
GO:1902099	BP	regulation of metaphase/anaphase transition of cell cycle
GO:1902221	BP	erythrose 4-phosphate/phosphoenolpyruvate family amino acid metabolic process
GO:1902222	BP	erythrose 4-phosphate/phosphoenolpyruvate family amino acid catabolic process
GO:1902223	BP	erythrose 4-phosphate/phosphoenolpyruvate family amino acid biosynthetic process
GO:1902531	BP	regulation of intracellular signal transduction
GO:1902578	BP	single-organism localization
GO:1902580	BP	single-organism cellular localization
GO:1902582	BP	single-organism intracellular transport
GO:1902589	BP	single-organism organelle organization
GO:1902600	BP	hydrogen ion transmembrane transport
GO:1902600	BP	proton transmembrane transport
GO:1902679	BP	negative regulation of RNA biosynthetic process
GO:1902903	BP	regulation of supramolecular fiber organization
GO:1902904	BP	negative regulation of supramolecular fiber organization
GO:1902905	BP	positive regulation of supramolecular fiber organization
GO:1903047	BP	mitotic cell cycle process
GO:1903506	BP	regulation of nucleic acid-templated transcription
GO:1903507	BP	negative regulation of nucleic acid-templated transcription
GO:1903509	BP	liposaccharide metabolic process
GO:1903825	BP	organic acid transmembrane transport
GO:1904029	BP	regulation of cyclin-dependent protein kinase activity
GO:1905039	BP	carboxylic acid transmembrane transport
GO:1905818	BP	regulation of chromosome separation
GO:1990542	BP	mitochondrial transmembrane transport
GO:2000112	BP	regulation of cellular macromolecule biosynthetic process
GO:2000113	BP	negative regulation of cellular macromolecule biosynthetic process
GO:2001020	BP	regulation of response to DNA damage stimulus
GO:2001057	BP	reactive nitrogen species metabolic process
GO:2001141	BP	regulation of RNA biosynthetic process
GO:0000015	CC	phosphopyruvate hydratase complex
GO:0000145	CC	exocyst
GO:0000148	CC	1,3-beta-D-glucan synthase complex
GO:0000151	CC	ubiquitin ligase complex
GO:0000152	CC	nuclear ubiquitin ligase complex
GO:0000228	CC	nuclear chromosome
GO:0000276	CC	mitochondrial proton-transporting ATP synthase complex, coupling factor F(o)
GO:0000313	CC	organellar ribosome
GO:0000428	CC	DNA-directed RNA polymerase complex
GO:0000439	CC	core TFIIH complex
GO:0000502	CC	proteasome complex
GO:0000785	CC	chromatin
GO:0000786	CC	nucleosome
GO:0000922	CC	spindle pole
GO:0005575	CC	cellular_component
GO:0005576	CC	extracellular region
GO:0005618	CC	cell wall
GO:0005622	CC	intracellular
GO:0005623	CC	cell
GO:0005634	CC	nucleus
GO:0005635	CC	nuclear envelope
GO:0005643	CC	nuclear pore
GO:0005654	CC	nucleoplasm
GO:0005667	CC	transcription factor complex
GO:0005672	CC	transcription factor TFIIA complex
GO:0005674	CC	transcription factor TFIIF complex
GO:0005680	CC	anaphase-promoting complex
GO:0005681	CC	spliceosomal complex
GO:0005694	CC	chromosome
GO:0005730	CC	nucleolus
GO:0005732	CC	small nucleolar ribonucleoprotein complex
GO:0005737	CC	cytoplasm
GO:0005739	CC	mitochondrion
GO:0005740	CC	mitochondrial envelope
GO:0005741	CC	mitochondrial outer membrane
GO:0005743	CC	mitochondrial inner membrane
GO:0005744	CC	mitochondrial inner membrane presequence translocase complex
GO:0005746	CC	mitochondrial respiratory chain
GO:0005747	CC	mitochondrial respiratory chain complex I
GO:0005753	CC	mitochondrial proton-transporting ATP synthase complex
GO:0005759	CC	mitochondrial matrix
GO:0005761	CC	mitochondrial ribosome
GO:0005777	CC	peroxisome
GO:0005778	CC	peroxisomal membrane
GO:0005779	CC	integral component of peroxisomal membrane
GO:0005783	CC	endoplasmic reticulum
GO:0005785	CC	signal recognition particle receptor complex
GO:0005786	CC	signal recognition particle, endoplasmic reticulum targeting
GO:0005787	CC	signal peptidase complex
GO:0005789	CC	endoplasmic reticulum membrane
GO:0005791	CC	rough endoplasmic reticulum
GO:0005794	CC	Golgi apparatus
GO:0005795	CC	Golgi stack
GO:0005798	CC	Golgi-associated vesicle
GO:0005811	CC	lipid particle
GO:0005815	CC	microtubule organizing center
GO:0005819	CC	spindle
GO:0005829	CC	cytosol
GO:0005839	CC	proteasome core complex
GO:0005840	CC	ribosome
GO:0005852	CC	eukaryotic translation initiation factor 3 complex
GO:0005856	CC	cytoskeleton
GO:0005875	CC	microtubule associated complex
GO:0005885	CC	Arp2/3 protein complex
GO:0005886	CC	plasma membrane
GO:0005905	CC	clathrin-coated pit
GO:0005938	CC	cell cortex
GO:0008290	CC	F-actin capping protein complex
GO:0009349	CC	riboflavin synthase complex
GO:0009507	CC	chloroplast
GO:0009512	CC	cytochrome b6f complex
GO:0009521	CC	photosystem
GO:0009522	CC	photosystem I
GO:0009523	CC	photosystem II
GO:0009536	CC	plastid
GO:0009538	CC	photosystem I reaction center
GO:0009579	CC	thylakoid
GO:0009654	CC	photosystem II oxygen evolving complex
GO:0012505	CC	endomembrane system
GO:0012506	CC	vesicle membrane
GO:0012507	CC	ER to Golgi transport vesicle membrane
GO:0012510	CC	trans-Golgi network transport vesicle membrane
GO:0012511	CC	monolayer-surrounded lipid storage body
GO:0015629	CC	actin cytoskeleton
GO:0015630	CC	microtubule cytoskeleton
GO:0016020	CC	membrane
GO:0016021	CC	integral component of membrane
GO:0016459	CC	myosin complex
GO:0016469	CC	proton-transporting two-sector ATPase complex
GO:0016591	CC	DNA-directed RNA polymerase II, holoenzyme
GO:0016592	CC	mediator complex
GO:0017119	CC	Golgi transport complex
GO:0019008	CC	molybdopterin synthase complex
GO:0019012	CC	virion
GO:0019028	CC	viral capsid
GO:0019866	CC	organelle inner membrane
GO:0019867	CC	outer membrane
GO:0019898	CC	extrinsic component of membrane
GO:0030117	CC	membrane coat
GO:0030118	CC	clathrin coat
GO:0030119	CC	AP-type membrane coat adaptor complex
GO:0030120	CC	vesicle coat
GO:0030125	CC	clathrin vesicle coat
GO:0030127	CC	COPII vesicle coat
GO:0030130	CC	clathrin coat of trans-Golgi network vesicle
GO:0030131	CC	clathrin adaptor complex
GO:0030132	CC	clathrin coat of coated pit
GO:0030133	CC	transport vesicle
GO:0030134	CC	ER to Golgi transport vesicle
GO:0030135	CC	coated vesicle
GO:0030136	CC	clathrin-coated vesicle
GO:0030140	CC	trans-Golgi network transport vesicle
GO:0030176	CC	integral component of endoplasmic reticulum membrane
GO:0030286	CC	dynein complex
GO:0030312	CC	external encapsulating structure
GO:0030529	CC	intracellular ribonucleoprotein complex
GO:0030658	CC	transport vesicle membrane
GO:0030659	CC	cytoplasmic vesicle membrane
GO:0030660	CC	Golgi-associated vesicle membrane
GO:0030662	CC	coated vesicle membrane
GO:0030665	CC	clathrin-coated vesicle membrane
GO:0030684	CC	preribosome
GO:0030686	CC	90S preribosome
GO:0030867	CC	rough endoplasmic reticulum membrane
GO:0030880	CC	RNA polymerase complex
GO:0030904	CC	retromer complex
GO:0030964	CC	NADH dehydrogenase complex
GO:0031012	CC	extracellular matrix
GO:0031082	CC	BLOC complex
GO:0031083	CC	BLOC-1 complex
GO:0031090	CC	organelle membrane
GO:0031224	CC	intrinsic component of membrane
GO:0031225	CC	anchored component of membrane
GO:0031226	CC	intrinsic component of plasma membrane
GO:0031227	CC	intrinsic component of endoplasmic reticulum membrane
GO:0031231	CC	intrinsic component of peroxisomal membrane
GO:0031300	CC	intrinsic component of organelle membrane
GO:0031301	CC	integral component of organelle membrane
GO:0031410	CC	cytoplasmic vesicle
GO:0031461	CC	cullin-RING ubiquitin ligase complex
GO:0031903	CC	microbody membrane
GO:0031966	CC	mitochondrial membrane
GO:0031967	CC	organelle envelope
GO:0031968	CC	organelle outer membrane
GO:0031974	CC	membrane-enclosed lumen
GO:0031975	CC	envelope
GO:0031981	CC	nuclear lumen
GO:0031982	CC	vesicle
GO:0031984	CC	organelle subcompartment
GO:0032040	CC	small-subunit processome
GO:0032991	CC	macromolecular complex
GO:0032991	CC	protein-containing complex
GO:0032993	CC	protein-DNA complex
GO:0033176	CC	proton-transporting V-type ATPase complex
GO:0033177	CC	proton-transporting two-sector ATPase complex, proton-transporting domain
GO:0033178	CC	proton-transporting two-sector ATPase complex, catalytic domain
GO:0033179	CC	proton-transporting V-type ATPase, V0 domain
GO:0033180	CC	proton-transporting V-type ATPase, V1 domain
GO:0034357	CC	photosynthetic membrane
GO:0034457	CC	Mpp10 complex
GO:0042175	CC	nuclear outer membrane-endoplasmic reticulum membrane network
GO:0042579	CC	microbody
GO:0042597	CC	periplasmic space
GO:0042651	CC	thylakoid membrane
GO:0042765	CC	GPI-anchor transamidase complex
GO:0043226	CC	organelle
GO:0043227	CC	membrane-bounded organelle
GO:0043228	CC	non-membrane-bounded organelle
GO:0043229	CC	intracellular organelle
GO:0043231	CC	intracellular membrane-bounded organelle
GO:0043232	CC	intracellular non-membrane-bounded organelle
GO:0043233	CC	organelle lumen
GO:0043234	CC	protein complex
GO:0044421	CC	extracellular region part
GO:0044422	CC	organelle part
GO:0044423	CC	virion part
GO:0044424	CC	intracellular part
GO:0044425	CC	membrane part
GO:0044427	CC	chromosomal part
GO:0044428	CC	nuclear part
GO:0044429	CC	mitochondrial part
GO:0044430	CC	cytoskeletal part
GO:0044431	CC	Golgi apparatus part
GO:0044432	CC	endoplasmic reticulum part
GO:0044433	CC	cytoplasmic vesicle part
GO:0044436	CC	thylakoid part
GO:0044438	CC	microbody part
GO:0044439	CC	peroxisomal part
GO:0044444	CC	cytoplasmic part
GO:0044445	CC	cytosolic part
GO:0044446	CC	intracellular organelle part
GO:0044448	CC	cell cortex part
GO:0044451	CC	nucleoplasm part
GO:0044452	CC	nucleolar part
GO:0044455	CC	mitochondrial membrane part
GO:0044459	CC	plasma membrane part
GO:0044464	CC	cell part
GO:0044599	CC	AP-5 adaptor complex
GO:0044798	CC	nuclear transcription factor complex
GO:0044815	CC	DNA packaging complex
GO:0045259	CC	proton-transporting ATP synthase complex
GO:0045261	CC	proton-transporting ATP synthase complex, catalytic core F(1)
GO:0045263	CC	proton-transporting ATP synthase complex, coupling factor F(o)
GO:0045271	CC	respiratory chain complex I
GO:0046658	CC	anchored component of plasma membrane
GO:0048046	CC	apoplast
GO:0048475	CC	coated membrane
GO:0048500	CC	signal recognition particle
GO:0055029	CC	nuclear DNA-directed RNA polymerase complex
GO:0061695	CC	transferase complex, transferring phosphorus-containing groups
GO:0070013	CC	intracellular organelle lumen
GO:0070069	CC	cytochrome complex
GO:0070469	CC	respiratory chain
GO:0070652	CC	HAUS complex
GO:0071944	CC	cell periphery
GO:0090575	CC	RNA polymerase II transcription factor complex
GO:0097708	CC	intracellular vesicle
GO:0098588	CC	bounding membrane of organelle
GO:0098589	CC	membrane region
GO:0098791	CC	Golgi subcompartment
GO:0098796	CC	membrane protein complex
GO:0098797	CC	plasma membrane protein complex
GO:0098798	CC	mitochondrial protein complex
GO:0098800	CC	inner mitochondrial membrane protein complex
GO:0098803	CC	respiratory chain complex
GO:0098805	CC	whole membrane
GO:0099023	CC	tethering complex
GO:0099568	CC	cytoplasmic region
GO:1902494	CC	catalytic complex
GO:1905368	CC	peptidase complex
GO:1905369	CC	endopeptidase complex
GO:1990204	CC	oxidoreductase complex
GO:1990234	CC	transferase complex
GO:1990904	CC	ribonucleoprotein complex
GO:0000049	MF	tRNA binding
GO:0000062	MF	fatty-acyl-CoA binding
GO:0000155	MF	phosphorelay sensor kinase activity
GO:0000166	MF	nucleotide binding
GO:0000175	MF	3'-5'-exoribonuclease activity
GO:0000287	MF	magnesium ion binding
GO:0000774	MF	adenyl-nucleotide exchange factor activity
GO:0000988	MF	transcription factor activity, protein binding
GO:0000989	MF	transcription factor activity, transcription factor binding
GO:0000990	MF	transcription factor activity, core RNA polymerase binding
GO:0000996	MF	core DNA-dependent RNA polymerase binding promoter specificity activity
GO:0001071	MF	nucleic acid binding transcription factor activity
GO:0001076	MF	transcription factor activity, RNA polymerase II transcription factor binding
GO:0001104	MF	RNA polymerase II transcription cofactor activity
GO:0001671	MF	ATPase activator activity
GO:0001871	MF	pattern binding
GO:0001882	MF	nucleoside binding
GO:0001883	MF	purine nucleoside binding
GO:0002161	MF	aminoacyl-tRNA editing activity
GO:0003674	MF	molecular_function
GO:0003676	MF	nucleic acid binding
GO:0003677	MF	DNA binding
GO:0003678	MF	DNA helicase activity
GO:0003682	MF	chromatin binding
GO:0003684	MF	damaged DNA binding
GO:0003690	MF	double-stranded DNA binding
GO:0003697	MF	single-stranded DNA binding
GO:0003700	MF	transcription factor activity, sequence-specific DNA binding
GO:0003700	MF	DNA binding transcription factor activity
GO:0003712	MF	transcription cofactor activity
GO:0003713	MF	transcription coactivator activity
GO:0003723	MF	RNA binding
GO:0003724	MF	RNA helicase activity
GO:0003735	MF	structural constituent of ribosome
GO:0003743	MF	translation initiation factor activity
GO:0003746	MF	translation elongation factor activity
GO:0003755	MF	peptidyl-prolyl cis-trans isomerase activity
GO:0003774	MF	motor activity
GO:0003777	MF	microtubule motor activity
GO:0003779	MF	actin binding
GO:0003824	MF	catalytic activity
GO:0003830	MF	beta-1,4-mannosylglycoprotein 4-beta-N-acetylglucosaminyltransferase activity
GO:0003839	MF	gamma-glutamylcyclotransferase activity
GO:0003843	MF	1,3-beta-D-glucan synthase activity
GO:0003848	MF	2-amino-4-hydroxy-6-hydroxymethyldihydropteridine diphosphokinase activity
GO:0003849	MF	3-deoxy-7-phosphoheptulonate synthase activity
GO:0003852	MF	2-isopropylmalate synthase activity
GO:0003854	MF	3-beta-hydroxy-delta5-steroid dehydrogenase activity
GO:0003855	MF	3-dehydroquinate dehydratase activity
GO:0003857	MF	3-hydroxyacyl-CoA dehydrogenase activity
GO:0003860	MF	3-hydroxyisobutyryl-CoA hydrolase activity
GO:0003864	MF	3-methyl-2-oxobutanoate hydroxymethyltransferase activity
GO:0003871	MF	5-methyltetrahydropteroyltriglutamate-homocysteine S-methyltransferase activity
GO:0003872	MF	6-phosphofructokinase activity
GO:0003873	MF	6-phosphofructo-2-kinase activity
GO:0003883	MF	CTP synthase activity
GO:0003887	MF	DNA-directed DNA polymerase activity
GO:0003896	MF	DNA primase activity
GO:0003899	MF	DNA-directed 5'-3' RNA polymerase activity
GO:0003905	MF	alkylbase DNA N-glycosylase activity
GO:0003906	MF	DNA-(apurinic or apyrimidinic site) lyase activity
GO:0003916	MF	DNA topoisomerase activity
GO:0003917	MF	DNA topoisomerase type I activity
GO:0003918	MF	DNA topoisomerase type II (ATP-hydrolyzing) activity
GO:0003922	MF	GMP synthase (glutamine-hydrolyzing) activity
GO:0003924	MF	GTPase activity
GO:0003937	MF	IMP cyclohydrolase activity
GO:0003950	MF	NAD+ ADP-ribosyltransferase activity
GO:0003951	MF	NAD+ kinase activity
GO:0003964	MF	RNA-directed DNA polymerase activity
GO:0003968	MF	RNA-directed 5'-3' RNA polymerase activity
GO:0003980	MF	UDP-glucose:glycoprotein glucosyltransferase activity
GO:0003989	MF	acetyl-CoA carboxylase activity
GO:0003993	MF	acid phosphatase activity
GO:0003997	MF	acyl-CoA oxidase activity
GO:0004003	MF	ATP-dependent DNA helicase activity
GO:0004004	MF	ATP-dependent RNA helicase activity
GO:0004013	MF	adenosylhomocysteinase activity
GO:0004014	MF	adenosylmethionine decarboxylase activity
GO:0004018	MF	N6-(1,2-dicarboxyethyl)AMP AMP-lyase (fumarate-forming) activity
GO:0004045	MF	aminoacyl-tRNA hydrolase activity
GO:0004089	MF	carbonate dehydratase activity
GO:0004096	MF	catalase activity
GO:0004097	MF	catechol oxidase activity
GO:0004133	MF	glycogen debranching enzyme activity
GO:0004134	MF	4-alpha-glucanotransferase activity
GO:0004140	MF	dephospho-CoA kinase activity
GO:0004143	MF	diacylglycerol kinase activity
GO:0004144	MF	diacylglycerol O-acyltransferase activity
GO:0004146	MF	dihydrofolate reductase activity
GO:0004175	MF	endopeptidase activity
GO:0004177	MF	aminopeptidase activity
GO:0004180	MF	carboxypeptidase activity
GO:0004185	MF	serine-type carboxypeptidase activity
GO:0004190	MF	aspartic-type endopeptidase activity
GO:0004222	MF	metalloendopeptidase activity
GO:0004252	MF	serine-type endopeptidase activity
GO:0004298	MF	threonine-type endopeptidase activity
GO:0004325	MF	ferrochelatase activity
GO:0004329	MF	formate-tetrahydrofolate ligase activity
GO:0004332	MF	fructose-bisphosphate aldolase activity
GO:0004345	MF	glucose-6-phosphate dehydrogenase activity
GO:0004347	MF	glucose-6-phosphate isomerase activity
GO:0004356	MF	glutamate-ammonia ligase activity
GO:0004358	MF	glutamate N-acetyltransferase activity
GO:0004359	MF	glutaminase activity
GO:0004363	MF	glutathione synthase activity
GO:0004367	MF	glycerol-3-phosphate dehydrogenase [NAD+] activity
GO:0004375	MF	glycine dehydrogenase (decarboxylating) activity
GO:0004386	MF	helicase activity
GO:0004392	MF	heme oxygenase (decyclizing) activity
GO:0004402	MF	histone acetyltransferase activity
GO:0004411	MF	homogentisate 1,2-dioxygenase activity
GO:0004417	MF	hydroxyethylthiazole kinase activity
GO:0004418	MF	hydroxymethylbilane synthase activity
GO:0004420	MF	hydroxymethylglutaryl-CoA reductase (NADPH) activity
GO:0004421	MF	hydroxymethylglutaryl-CoA synthase activity
GO:0004427	MF	inorganic diphosphatase activity
GO:0004435	MF	phosphatidylinositol phospholipase C activity
GO:0004455	MF	ketol-acid reductoisomerase activity
GO:0004470	MF	malic enzyme activity
GO:0004471	MF	malate dehydrogenase (decarboxylating) (NAD+) activity
GO:0004478	MF	methionine adenosyltransferase activity
GO:0004484	MF	mRNA guanylyltransferase activity
GO:0004488	MF	methylenetetrahydrofolate dehydrogenase (NADP+) activity
GO:0004497	MF	monooxygenase activity
GO:0004499	MF	N,N-dimethylaniline monooxygenase activity
GO:0004506	MF	squalene monooxygenase activity
GO:0004512	MF	inositol-3-phosphate synthase activity
GO:0004514	MF	nicotinate-nucleotide diphosphorylase (carboxylating) activity
GO:0004518	MF	nuclease activity
GO:0004519	MF	endonuclease activity
GO:0004520	MF	endodeoxyribonuclease activity
GO:0004521	MF	endoribonuclease activity
GO:0004525	MF	ribonuclease III activity
GO:0004527	MF	exonuclease activity
GO:0004532	MF	exoribonuclease activity
GO:0004536	MF	deoxyribonuclease activity
GO:0004540	MF	ribonuclease activity
GO:0004553	MF	hydrolase activity, hydrolyzing O-glycosyl compounds
GO:0004555	MF	alpha,alpha-trehalase activity
GO:0004556	MF	alpha-amylase activity
GO:0004559	MF	alpha-mannosidase activity
GO:0004568	MF	chitinase activity
GO:0004576	MF	oligosaccharyl transferase activity
GO:0004601	MF	peroxidase activity
GO:0004602	MF	glutathione peroxidase activity
GO:0004605	MF	phosphatidate cytidylyltransferase activity
GO:0004611	MF	phosphoenolpyruvate carboxykinase activity
GO:0004612	MF	phosphoenolpyruvate carboxykinase (ATP) activity
GO:0004615	MF	phosphomannomutase activity
GO:0004616	MF	phosphogluconate dehydrogenase (decarboxylating) activity
GO:0004618	MF	phosphoglycerate kinase activity
GO:0004619	MF	phosphoglycerate mutase activity
GO:0004620	MF	phospholipase activity
GO:0004629	MF	phospholipase C activity
GO:0004634	MF	phosphopyruvate hydratase activity
GO:0004635	MF	phosphoribosyl-AMP cyclohydrolase activity
GO:0004643	MF	phosphoribosylaminoimidazolecarboxamide formyltransferase activity
GO:0004645	MF	phosphorylase activity
GO:0004649	MF	poly(ADP-ribose) glycohydrolase activity
GO:0004650	MF	polygalacturonase activity
GO:0004652	MF	polynucleotide adenylyltransferase activity
GO:0004655	MF	porphobilinogen synthase activity
GO:0004659	MF	prenyltransferase activity
GO:0004664	MF	prephenate dehydratase activity
GO:0004665	MF	prephenate dehydrogenase (NADP+) activity
GO:0004668	MF	protein-arginine deiminase activity
GO:0004672	MF	protein kinase activity
GO:0004673	MF	protein histidine kinase activity
GO:0004674	MF	protein serine/threonine kinase activity
GO:0004721	MF	phosphoprotein phosphatase activity
GO:0004743	MF	pyruvate kinase activity
GO:0004751	MF	ribose-5-phosphate isomerase activity
GO:0004764	MF	shikimate 3-dehydrogenase (NADP+) activity
GO:0004779	MF	sulfate adenylyltransferase activity
GO:0004781	MF	sulfate adenylyltransferase (ATP) activity
GO:0004784	MF	superoxide dismutase activity
GO:0004797	MF	thymidine kinase activity
GO:0004799	MF	thymidylate synthase activity
GO:0004806	MF	triglyceride lipase activity
GO:0004812	MF	aminoacyl-tRNA ligase activity
GO:0004813	MF	alanine-tRNA ligase activity
GO:0004819	MF	glutamine-tRNA ligase activity
GO:0004827	MF	proline-tRNA ligase activity
GO:0004842	MF	ubiquitin-protein transferase activity
GO:0004853	MF	uroporphyrinogen decarboxylase activity
GO:0004857	MF	enzyme inhibitor activity
GO:0004866	MF	endopeptidase inhibitor activity
GO:0004867	MF	serine-type endopeptidase inhibitor activity
GO:0004869	MF	cysteine-type endopeptidase inhibitor activity
GO:0004871	MF	signal transducer activity
GO:0004872	MF	receptor activity
GO:0004888	MF	transmembrane signaling receptor activity
GO:0004970	MF	ionotropic glutamate receptor activity
GO:0005047	MF	signal recognition particle binding
GO:0005048	MF	signal sequence binding
GO:0005085	MF	guanyl-nucleotide exchange factor activity
GO:0005086	MF	ARF guanyl-nucleotide exchange factor activity
GO:0005088	MF	Ras guanyl-nucleotide exchange factor activity
GO:0005089	MF	Rho guanyl-nucleotide exchange factor activity
GO:0005092	MF	GDP-dissociation inhibitor activity
GO:0005094	MF	Rho GDP-dissociation inhibitor activity
GO:0005096	MF	GTPase activator activity
GO:0005102	MF	signaling receptor binding
GO:0005198	MF	structural molecule activity
GO:0005199	MF	structural constituent of cell wall
GO:0005215	MF	transporter activity
GO:0005216	MF	ion channel activity
GO:0005230	MF	extracellular ligand-gated ion channel activity
GO:0005244	MF	voltage-gated ion channel activity
GO:0005247	MF	voltage-gated chloride channel activity
GO:0005253	MF	anion channel activity
GO:0005254	MF	chloride channel activity
GO:0005319	MF	lipid transporter activity
GO:0005337	MF	nucleoside transmembrane transporter activity
GO:0005342	MF	organic acid transmembrane transporter activity
GO:0005375	MF	copper ion transmembrane transporter activity
GO:0005381	MF	iron ion transmembrane transporter activity
GO:0005488	MF	binding
GO:0005506	MF	iron ion binding
GO:0005507	MF	copper ion binding
GO:0005509	MF	calcium ion binding
GO:0005515	MF	protein binding
GO:0005516	MF	calmodulin binding
GO:0005524	MF	ATP binding
GO:0005525	MF	GTP binding
GO:0005542	MF	folic acid binding
GO:0005543	MF	phospholipid binding
GO:0005544	MF	calcium-dependent phospholipid binding
GO:0008017	MF	microtubule binding
GO:0008026	MF	ATP-dependent helicase activity
GO:0008047	MF	enzyme activator activity
GO:0008061	MF	chitin binding
GO:0008066	MF	glutamate receptor activity
GO:0008080	MF	N-acetyltransferase activity
GO:0008081	MF	phosphoric diester hydrolase activity
GO:0008083	MF	growth factor activity
GO:0008092	MF	cytoskeletal protein binding
GO:0008094	MF	DNA-dependent ATPase activity
GO:0008113	MF	peptide-methionine (S)-S-oxide reductase activity
GO:0008124	MF	4-alpha-hydroxytetrahydrobiopterin dehydratase activity
GO:0008135	MF	translation factor activity, RNA binding
GO:0008138	MF	protein tyrosine/serine/threonine phosphatase activity
GO:0008144	MF	drug binding
GO:0008146	MF	sulfotransferase activity
GO:0008158	MF	hedgehog receptor activity
GO:0008168	MF	methyltransferase activity
GO:0008170	MF	N-methyltransferase activity
GO:0008171	MF	O-methyltransferase activity
GO:0008172	MF	S-methyltransferase activity
GO:0008173	MF	RNA methyltransferase activity
GO:0008175	MF	tRNA methyltransferase activity
GO:0008176	MF	tRNA (guanine-N7-)-methyltransferase activity
GO:0008184	MF	glycogen phosphorylase activity
GO:0008186	MF	RNA-dependent ATPase activity
GO:0008192	MF	RNA guanylyltransferase activity
GO:0008193	MF	tRNA guanylyltransferase activity
GO:0008194	MF	UDP-glycosyltransferase activity
GO:0008199	MF	ferric iron binding
GO:0008233	MF	peptidase activity
GO:0008234	MF	cysteine-type peptidase activity
GO:0008236	MF	serine-type peptidase activity
GO:0008237	MF	metallopeptidase activity
GO:0008238	MF	exopeptidase activity
GO:0008270	MF	zinc ion binding
GO:0008276	MF	protein methyltransferase activity
GO:0008289	MF	lipid binding
GO:0008308	MF	voltage-gated anion channel activity
GO:0008312	MF	7S RNA binding
GO:0008318	MF	protein prenyltransferase activity
GO:0008324	MF	cation transmembrane transporter activity
GO:0008373	MF	sialyltransferase activity
GO:0008374	MF	O-acyltransferase activity
GO:0008375	MF	acetylglucosaminyltransferase activity
GO:0008378	MF	galactosyltransferase activity
GO:0008408	MF	3'-5' exonuclease activity
GO:0008417	MF	fucosyltransferase activity
GO:0008430	MF	selenium binding
GO:0008443	MF	phosphofructokinase activity
GO:0008455	MF	alpha-1,6-mannosylglycoprotein 2-beta-N-acetylglucosaminyltransferase activity
GO:0008483	MF	transaminase activity
GO:0008509	MF	anion transmembrane transporter activity
GO:0008514	MF	organic anion transmembrane transporter activity
GO:0008519	MF	ammonium transmembrane transporter activity
GO:0008536	MF	Ran GTPase binding
GO:0008565	MF	protein transporter activity
GO:0008641	MF	small protein activating enzyme activity
GO:0008649	MF	rRNA methyltransferase activity
GO:0008661	MF	1-deoxy-D-xylulose-5-phosphate synthase activity
GO:0008685	MF	2-C-methyl-D-erythritol 2,4-cyclodiphosphate synthase activity
GO:0008686	MF	3,4-dihydroxy-2-butanone-4-phosphate synthase activity
GO:0008725	MF	DNA-3-methyladenine glycosylase activity
GO:0008757	MF	S-adenosylmethionine-dependent methyltransferase activity
GO:0008839	MF	4-hydroxy-tetrahydrodipicolinate reductase
GO:0008883	MF	glutamyl-tRNA reductase activity
GO:0008897	MF	holo-[acyl-carrier-protein] synthase activity
GO:0008901	MF	ferredoxin hydrogenase activity
GO:0008942	MF	nitrite reductase [NAD(P)H] activity
GO:0008964	MF	phosphoenolpyruvate carboxylase activity
GO:0008977	MF	prephenate dehydrogenase (NAD+) activity
GO:0009001	MF	serine O-acetyltransferase activity
GO:0009029	MF	tetraacyldisaccharide 4'-kinase activity
GO:0009055	MF	electron carrier activity
GO:0009055	MF	electron transfer activity
GO:0009496	MF	plastoquinol--plastocyanin reductase activity
GO:0009678	MF	hydrogen-translocating pyrophosphatase activity
GO:0009916	MF	alternative oxidase activity
GO:0009982	MF	pseudouridine synthase activity
GO:0010181	MF	FMN binding
GO:0010277	MF	chlorophyllide a oxygenase [overall] activity
GO:0010333	MF	terpene synthase activity
GO:0015035	MF	protein disulfide oxidoreductase activity
GO:0015036	MF	disulfide oxidoreductase activity
GO:0015075	MF	ion transmembrane transporter activity
GO:0015077	MF	monovalent inorganic cation transmembrane transporter activity
GO:0015078	MF	hydrogen ion transmembrane transporter activity
GO:0015078	MF	proton transmembrane transporter activity
GO:0015079	MF	potassium ion transmembrane transporter activity
GO:0015095	MF	magnesium ion transmembrane transporter activity
GO:0015098	MF	molybdate ion transmembrane transporter activity
GO:0015103	MF	inorganic anion transmembrane transporter activity
GO:0015108	MF	chloride transmembrane transporter activity
GO:0015116	MF	sulfate transmembrane transporter activity
GO:0015171	MF	amino acid transmembrane transporter activity
GO:0015197	MF	peptide transporter activity
GO:0015238	MF	drug transmembrane transporter activity
GO:0015267	MF	channel activity
GO:0015276	MF	ligand-gated ion channel activity
GO:0015291	MF	secondary active transmembrane transporter activity
GO:0015297	MF	antiporter activity
GO:0015298	MF	solute:cation antiporter activity
GO:0015299	MF	solute:proton antiporter activity
GO:0015318	MF	inorganic molecular entity transmembrane transporter activity
GO:0015399	MF	primary active transmembrane transporter activity
GO:0015405	MF	P-P-bond-hydrolysis-driven transmembrane transporter activity
GO:0015631	MF	tubulin binding
GO:0015923	MF	mannosidase activity
GO:0015927	MF	trehalase activity
GO:0015930	MF	glutamate synthase activity
GO:0015932	MF	nucleobase-containing compound transmembrane transporter activity
GO:0016151	MF	nickel cation binding
GO:0016157	MF	sucrose synthase activity
GO:0016160	MF	amylase activity
GO:0016161	MF	beta-amylase activity
GO:0016209	MF	antioxidant activity
GO:0016211	MF	ammonia ligase activity
GO:0016229	MF	steroid dehydrogenase activity
GO:0016278	MF	lysine N-methyltransferase activity
GO:0016279	MF	protein-lysine N-methyltransferase activity
GO:0016289	MF	CoA hydrolase activity
GO:0016298	MF	lipase activity
GO:0016301	MF	kinase activity
GO:0016307	MF	phosphatidylinositol phosphate kinase activity
GO:0016407	MF	acetyltransferase activity
GO:0016410	MF	N-acyltransferase activity
GO:0016411	MF	acylglycerol O-acyltransferase activity
GO:0016412	MF	serine O-acyltransferase activity
GO:0016413	MF	O-acetyltransferase activity
GO:0016421	MF	CoA carboxylase activity
GO:0016423	MF	tRNA (guanine) methyltransferase activity
GO:0016462	MF	pyrophosphatase activity
GO:0016491	MF	oxidoreductase activity
GO:0016538	MF	cyclin-dependent protein serine/threonine kinase regulator activity
GO:0016597	MF	amino acid binding
GO:0016614	MF	oxidoreductase activity, acting on CH-OH group of donors
GO:0016615	MF	malate dehydrogenase activity
GO:0016616	MF	oxidoreductase activity, acting on the CH-OH group of donors, NAD or NADP as acceptor
GO:0016620	MF	oxidoreductase activity, acting on the aldehyde or oxo group of donors, NAD or NADP as acceptor
GO:0016624	MF	oxidoreductase activity, acting on the aldehyde or oxo group of donors, disulfide as acceptor
GO:0016627	MF	oxidoreductase activity, acting on the CH-CH group of donors
GO:0016628	MF	oxidoreductase activity, acting on the CH-CH group of donors, NAD or NADP as acceptor
GO:0016634	MF	oxidoreductase activity, acting on the CH-CH group of donors, oxygen as acceptor
GO:0016638	MF	oxidoreductase activity, acting on the CH-NH2 group of donors
GO:0016642	MF	oxidoreductase activity, acting on the CH-NH2 group of donors, disulfide as acceptor
GO:0016645	MF	oxidoreductase activity, acting on the CH-NH group of donors
GO:0016646	MF	oxidoreductase activity, acting on the CH-NH group of donors, NAD or NADP as acceptor
GO:0016651	MF	oxidoreductase activity, acting on NAD(P)H
GO:0016655	MF	oxidoreductase activity, acting on NAD(P)H, quinone or similar compound as acceptor
GO:0016661	MF	oxidoreductase activity, acting on other nitrogenous compounds as donors
GO:0016667	MF	oxidoreductase activity, acting on a sulfur group of donors
GO:0016668	MF	oxidoreductase activity, acting on a sulfur group of donors, NAD(P) as acceptor
GO:0016670	MF	oxidoreductase activity, acting on a sulfur group of donors, oxygen as acceptor
GO:0016671	MF	oxidoreductase activity, acting on a sulfur group of donors, disulfide as acceptor
GO:0016679	MF	oxidoreductase activity, acting on diphenols and related substances as donors
GO:0016682	MF	oxidoreductase activity, acting on diphenols and related substances as donors, oxygen as acceptor
GO:0016684	MF	oxidoreductase activity, acting on peroxide as acceptor
GO:0016695	MF	oxidoreductase activity, acting on hydrogen as donor
GO:0016699	MF	oxidoreductase activity, acting on hydrogen as donor, iron-sulfur protein as acceptor
GO:0016701	MF	oxidoreductase activity, acting on single donors with incorporation of molecular oxygen
GO:0016702	MF	oxidoreductase activity, acting on single donors with incorporation of molecular oxygen, incorporation of two atoms of oxygen
GO:0016703	MF	oxidoreductase activity, acting on single donors with incorporation of molecular oxygen, incorporation of one atom of oxygen (internal monooxygenases or internal mixed function oxidases)
GO:0016705	MF	oxidoreductase activity, acting on paired donors, with incorporation or reduction of molecular oxygen
GO:0016709	MF	oxidoreductase activity, acting on paired donors, with incorporation or reduction of molecular oxygen, NAD(P)H as one donor, and incorporation of one atom of oxygen
GO:0016717	MF	oxidoreductase activity, acting on paired donors, with oxidation of a pair of donors resulting in the reduction of molecular oxygen to two molecules of water
GO:0016721	MF	oxidoreductase activity, acting on superoxide radicals as acceptor
GO:0016730	MF	oxidoreductase activity, acting on iron-sulfur proteins as donors
GO:0016740	MF	transferase activity
GO:0016741	MF	transferase activity, transferring one-carbon groups
GO:0016742	MF	hydroxymethyl-, formyl- and related transferase activity
GO:0016743	MF	carboxyl- or carbamoyltransferase activity
GO:0016744	MF	transferase activity, transferring aldehyde or ketonic groups
GO:0016746	MF	transferase activity, transferring acyl groups
GO:0016747	MF	transferase activity, transferring acyl groups other than amino-acyl groups
GO:0016755	MF	transferase activity, transferring amino-acyl groups
GO:0016756	MF	glutathione gamma-glutamylcysteinyltransferase activity
GO:0016757	MF	transferase activity, transferring glycosyl groups
GO:0016758	MF	transferase activity, transferring hexosyl groups
GO:0016759	MF	cellulose synthase activity
GO:0016760	MF	cellulose synthase (UDP-forming) activity
GO:0016762	MF	xyloglucan:xyloglucosyl transferase activity
GO:0016763	MF	transferase activity, transferring pentosyl groups
GO:0016765	MF	transferase activity, transferring alkyl or aryl (other than methyl) groups
GO:0016769	MF	transferase activity, transferring nitrogenous groups
GO:0016772	MF	transferase activity, transferring phosphorus-containing groups
GO:0016773	MF	phosphotransferase activity, alcohol group as acceptor
GO:0016774	MF	phosphotransferase activity, carboxyl group as acceptor
GO:0016775	MF	phosphotransferase activity, nitrogenous group as acceptor
GO:0016778	MF	diphosphotransferase activity
GO:0016779	MF	nucleotidyltransferase activity
GO:0016780	MF	phosphotransferase activity, for other substituted phosphate groups
GO:0016782	MF	transferase activity, transferring sulfur-containing groups
GO:0016787	MF	hydrolase activity
GO:0016788	MF	hydrolase activity, acting on ester bonds
GO:0016790	MF	thiolester hydrolase activity
GO:0016791	MF	phosphatase activity
GO:0016796	MF	exonuclease activity, active with either ribo- or deoxyribonucleic acids and producing 5'-phosphomonoesters
GO:0016798	MF	hydrolase activity, acting on glycosyl bonds
GO:0016799	MF	hydrolase activity, hydrolyzing N-glycosyl compounds
GO:0016801	MF	hydrolase activity, acting on ether bonds
GO:0016802	MF	trialkylsulfonium hydrolase activity
GO:0016810	MF	hydrolase activity, acting on carbon-nitrogen (but not peptide) bonds
GO:0016811	MF	hydrolase activity, acting on carbon-nitrogen (but not peptide) bonds, in linear amides
GO:0016813	MF	hydrolase activity, acting on carbon-nitrogen (but not peptide) bonds, in linear amidines
GO:0016814	MF	hydrolase activity, acting on carbon-nitrogen (but not peptide) bonds, in cyclic amidines
GO:0016817	MF	hydrolase activity, acting on acid anhydrides
GO:0016818	MF	hydrolase activity, acting on acid anhydrides, in phosphorus-containing anhydrides
GO:0016820	MF	hydrolase activity, acting on acid anhydrides, catalyzing transmembrane movement of substances
GO:0016829	MF	lyase activity
GO:0016830	MF	carbon-carbon lyase activity
GO:0016831	MF	carboxy-lyase activity
GO:0016832	MF	aldehyde-lyase activity
GO:0016835	MF	carbon-oxygen lyase activity
GO:0016836	MF	hydro-lyase activity
GO:0016838	MF	carbon-oxygen lyase activity, acting on phosphates
GO:0016840	MF	carbon-nitrogen lyase activity
GO:0016842	MF	amidine-lyase activity
GO:0016843	MF	amine-lyase activity
GO:0016844	MF	strictosidine synthase activity
GO:0016846	MF	carbon-sulfur lyase activity
GO:0016849	MF	phosphorus-oxygen lyase activity
GO:0016851	MF	magnesium chelatase activity
GO:0016853	MF	isomerase activity
GO:0016854	MF	racemase and epimerase activity
GO:0016857	MF	racemase and epimerase activity, acting on carbohydrates and derivatives
GO:0016859	MF	cis-trans isomerase activity
GO:0016860	MF	intramolecular oxidoreductase activity
GO:0016861	MF	intramolecular oxidoreductase activity, interconverting aldoses and ketoses
GO:0016866	MF	intramolecular transferase activity
GO:0016868	MF	intramolecular transferase activity, phosphotransferases
GO:0016872	MF	intramolecular lyase activity
GO:0016874	MF	ligase activity
GO:0016875	MF	ligase activity, forming carbon-oxygen bonds
GO:0016876	MF	ligase activity, forming aminoacyl-tRNA and related compounds
GO:0016877	MF	ligase activity, forming carbon-sulfur bonds
GO:0016879	MF	ligase activity, forming carbon-nitrogen bonds
GO:0016880	MF	acid-ammonia (or amide) ligase activity
GO:0016881	MF	acid-amino acid ligase activity
GO:0016884	MF	carbon-nitrogen ligase activity, with glutamine as amido-N-donor
GO:0016885	MF	ligase activity, forming carbon-carbon bonds
GO:0016887	MF	ATPase activity
GO:0016891	MF	endoribonuclease activity, producing 5'-phosphomonoesters
GO:0016892	MF	endoribonuclease activity, producing 3'-phosphomonoesters
GO:0016893	MF	endonuclease activity, active with either ribo- or deoxyribonucleic acids and producing 5'-phosphomonoesters
GO:0016894	MF	endonuclease activity, active with either ribo- or deoxyribonucleic acids and producing 3'-phosphomonoesters
GO:0016896	MF	exoribonuclease activity, producing 5'-phosphomonoesters
GO:0016903	MF	oxidoreductase activity, acting on the aldehyde or oxo group of donors
GO:0016987	MF	sigma factor activity
GO:0017016	MF	Ras GTPase binding
GO:0017076	MF	purine nucleotide binding
GO:0017089	MF	glycolipid transporter activity
GO:0017111	MF	nucleoside-triphosphatase activity
GO:0017150	MF	tRNA dihydrouridine synthase activity
GO:0017171	MF	serine hydrolase activity
GO:0018024	MF	histone-lysine N-methyltransferase activity
GO:0018580	MF	nitronate monooxygenase activity
GO:0019001	MF	guanyl nucleotide binding
GO:0019104	MF	DNA N-glycosylase activity
GO:0019136	MF	deoxynucleoside kinase activity
GO:0019200	MF	carbohydrate kinase activity
GO:0019205	MF	nucleobase-containing compound kinase activity
GO:0019206	MF	nucleoside kinase activity
GO:0019207	MF	kinase regulator activity
GO:0019238	MF	cyclohydrolase activity
GO:0019239	MF	deaminase activity
GO:0019783	MF	ubiquitin-like protein-specific protease activity
GO:0019787	MF	ubiquitin-like protein transferase activity
GO:0019829	MF	cation-transporting ATPase activity
GO:0019842	MF	vitamin binding
GO:0019843	MF	rRNA binding
GO:0019887	MF	protein kinase regulator activity
GO:0019899	MF	enzyme binding
GO:0019900	MF	kinase binding
GO:0019901	MF	protein kinase binding
GO:0020037	MF	heme binding
GO:0022803	MF	passive transmembrane transporter activity
GO:0022804	MF	active transmembrane transporter activity
GO:0022824	MF	transmitter-gated ion channel activity
GO:0022832	MF	voltage-gated channel activity
GO:0022834	MF	ligand-gated channel activity
GO:0022835	MF	transmitter-gated channel activity
GO:0022836	MF	gated channel activity
GO:0022838	MF	substrate-specific channel activity
GO:0022853	MF	active ion transmembrane transporter activity
GO:0022857	MF	transmembrane transporter activity
GO:0022890	MF	inorganic cation transmembrane transporter activity
GO:0022891	MF	substrate-specific transmembrane transporter activity
GO:0022892	MF	substrate-specific transporter activity
GO:0030145	MF	manganese ion binding
GO:0030151	MF	molybdenum ion binding
GO:0030170	MF	pyridoxal phosphate binding
GO:0030234	MF	enzyme regulator activity
GO:0030246	MF	carbohydrate binding
GO:0030247	MF	polysaccharide binding
GO:0030414	MF	peptidase inhibitor activity
GO:0030545	MF	receptor regulator activity
GO:0030554	MF	adenyl nucleotide binding
GO:0030594	MF	neurotransmitter receptor activity
GO:0030597	MF	RNA glycosylase activity
GO:0030598	MF	rRNA N-glycosylase activity
GO:0030599	MF	pectinesterase activity
GO:0030695	MF	GTPase regulator activity
GO:0030942	MF	endoplasmic reticulum signal peptide binding
GO:0030955	MF	potassium ion binding
GO:0030976	MF	thiamine pyrophosphate binding
GO:0030983	MF	mismatched DNA binding
GO:0031072	MF	heat shock protein binding
GO:0031267	MF	small GTPase binding
GO:0031406	MF	carboxylic acid binding
GO:0031420	MF	alkali metal ion binding
GO:0031625	MF	ubiquitin protein ligase binding
GO:0031683	MF	G-protein beta/gamma-subunit complex binding
GO:0032296	MF	double-stranded RNA-specific ribonuclease activity
GO:0032403	MF	protein complex binding
GO:0032549	MF	ribonucleoside binding
GO:0032550	MF	purine ribonucleoside binding
GO:0032553	MF	ribonucleotide binding
GO:0032555	MF	purine ribonucleotide binding
GO:0032559	MF	adenyl ribonucleotide binding
GO:0032561	MF	guanyl ribonucleotide binding
GO:0033218	MF	amide binding
GO:0033743	MF	peptide-methionine (R)-S-oxide reductase activity
GO:0033764	MF	steroid dehydrogenase activity, acting on the CH-OH group of donors, NAD or NADP as acceptor
GO:0033897	MF	ribonuclease T2 activity
GO:0033926	MF	glycopeptide alpha-N-acetylgalactosaminidase activity
GO:0034061	MF	DNA polymerase activity
GO:0034062	MF	5'-3' RNA polymerase activity
GO:0034212	MF	peptide N-acetyltransferase activity
GO:0035091	MF	phosphatidylinositol binding
GO:0035251	MF	UDP-glucosyltransferase activity
GO:0035639	MF	purine ribonucleoside triphosphate binding
GO:0036094	MF	small molecule binding
GO:0036442	MF	hydrogen-exporting ATPase activity
GO:0036459	MF	thiol-dependent ubiquitinyl hydrolase activity
GO:0038023	MF	signaling receptor activity
GO:0042054	MF	histone methyltransferase activity
GO:0042083	MF	5,10-methylenetetrahydrofolate-dependent methyltransferase activity
GO:0042085	MF	5-methyltetrahydropteroyltri-L-glutamate-dependent methyltransferase activity
GO:0042277	MF	peptide binding
GO:0042393	MF	histone binding
GO:0042578	MF	phosphoric ester hydrolase activity
GO:0042623	MF	ATPase activity, coupled
GO:0042625	MF	ATPase coupled ion transmembrane transporter activity
GO:0042626	MF	ATPase activity, coupled to transmembrane movement of substances
GO:0042802	MF	identical protein binding
GO:0042803	MF	protein homodimerization activity
GO:0043015	MF	gamma-tubulin binding
GO:0043021	MF	ribonucleoprotein complex binding
GO:0043167	MF	ion binding
GO:0043168	MF	anion binding
GO:0043169	MF	cation binding
GO:0043177	MF	organic acid binding
GO:0043492	MF	ATPase activity, coupled to movement of substances
GO:0043531	MF	ADP binding
GO:0043565	MF	sequence-specific DNA binding
GO:0043733	MF	DNA-3-methylbase glycosylase activity
GO:0044389	MF	ubiquitin-like protein ligase binding
GO:0044769	MF	ATPase activity, coupled to transmembrane movement of ions, rotational mechanism
GO:0044877	MF	macromolecular complex binding
GO:0044877	MF	protein-containing complex binding
GO:0045300	MF	acyl-[acyl-carrier-protein] desaturase activity
GO:0045735	MF	nutrient reservoir activity
GO:0046422	MF	violaxanthin de-epoxidase activity
GO:0046527	MF	glucosyltransferase activity
GO:0046556	MF	alpha-L-arabinofuranosidase activity
GO:0046857	MF	oxidoreductase activity, acting on other nitrogenous compounds as donors, with NAD or NADP as acceptor
GO:0046872	MF	metal ion binding
GO:0046873	MF	metal ion transmembrane transporter activity
GO:0046906	MF	tetrapyrrole binding
GO:0046912	MF	transferase activity, transferring acyl groups, acyl groups converted into alkyl on transfer
GO:0046914	MF	transition metal ion binding
GO:0046915	MF	transition metal ion transmembrane transporter activity
GO:0046933	MF	proton-transporting ATP synthase activity, rotational mechanism
GO:0046943	MF	carboxylic acid transmembrane transporter activity
GO:0046961	MF	proton-transporting ATPase activity, rotational mechanism
GO:0046982	MF	protein heterodimerization activity
GO:0046983	MF	protein dimerization activity
GO:0047134	MF	protein-disulfide reductase activity
GO:0047325	MF	inositol tetrakisphosphate 1-kinase activity
GO:0047429	MF	nucleoside-triphosphate diphosphatase activity
GO:0047746	MF	chlorophyllase activity
GO:0048018	MF	receptor ligand activity
GO:0048037	MF	cofactor binding
GO:0050113	MF	inositol oxygenase activity
GO:0050660	MF	flavin adenine dinucleotide binding
GO:0050661	MF	NADP binding
GO:0050662	MF	coenzyme binding
GO:0051002	MF	ligase activity, forming nitrogen-metal bonds
GO:0051003	MF	ligase activity, forming nitrogen-metal bonds, forming coordination complexes
GO:0051020	MF	GTPase binding
GO:0051082	MF	unfolded protein binding
GO:0051087	MF	chaperone binding
GO:0051213	MF	dioxygenase activity
GO:0051287	MF	NAD binding
GO:0051499	MF	D-aminoacyl-tRNA deacylase activity
GO:0051536	MF	iron-sulfur cluster binding
GO:0051537	MF	2 iron, 2 sulfur cluster binding
GO:0051539	MF	4 iron, 4 sulfur cluster binding
GO:0051540	MF	metal cluster binding
GO:0051765	MF	inositol tetrakisphosphate kinase activity
GO:0051766	MF	inositol trisphosphate kinase activity
GO:0051861	MF	glycolipid binding
GO:0051920	MF	peroxiredoxin activity
GO:0052689	MF	carboxylic ester hydrolase activity
GO:0052725	MF	inositol-1,3,4-trisphosphate 6-kinase activity
GO:0052726	MF	inositol-1,3,4-trisphosphate 5-kinase activity
GO:0052855	MF	ADP-dependent NAD(P)H-hydrate dehydratase activity
GO:0052880	MF	oxidoreductase activity, acting on diphenols and related substances as donors, with copper protein as acceptor
GO:0060089	MF	molecular transducer activity
GO:0060589	MF	nucleoside-triphosphatase regulator activity
GO:0060590	MF	ATPase regulator activity
GO:0061134	MF	peptidase regulator activity
GO:0061135	MF	endopeptidase regulator activity
GO:0061505	MF	DNA topoisomerase II activity
GO:0061733	MF	peptide-lysine-N-acetyltransferase activity
GO:0070001	MF	aspartic-type peptidase activity
GO:0070003	MF	threonine-type peptidase activity
GO:0070008	MF	serine-type exopeptidase activity
GO:0070011	MF	peptidase activity, acting on L-amino acid peptides
GO:0070035	MF	purine NTP-dependent helicase activity
GO:0070279	MF	vitamin B6 binding
GO:0070566	MF	adenylyltransferase activity
GO:0070567	MF	cytidylyltransferase activity
GO:0070568	MF	guanylyltransferase activity
GO:0070569	MF	uridylyltransferase activity
GO:0071949	MF	FAD binding
GO:0072341	MF	modified amino acid binding
GO:0072509	MF	divalent inorganic cation transmembrane transporter activity
GO:0090484	MF	drug transporter activity
GO:0097159	MF	organic cyclic compound binding
GO:0097367	MF	carbohydrate derivative binding
GO:0097747	MF	RNA polymerase activity
GO:0098519	MF	nucleotide phosphatase activity, acting on free nucleotides
GO:0098599	MF	palmitoyl hydrolase activity
GO:0098772	MF	molecular function regulator
GO:0098809	MF	nitrite reductase activity
GO:0099600	MF	transmembrane receptor activity
GO:0101005	MF	ubiquitinyl hydrolase activity
GO:0140096	MF	catalytic activity, acting on a protein
GO:0140097	MF	catalytic activity, acting on DNA
GO:0140098	MF	catalytic activity, acting on RNA
GO:0140101	MF	catalytic activity, acting on a tRNA
GO:0140102	MF	catalytic activity, acting on a rRNA
GO:0140103	MF	catalytic activity, acting on a glycoprotein
GO:0140110	MF	transcription regulator activity
GO:1901265	MF	nucleoside phosphate binding
GO:1901363	MF	heterocyclic compound binding
GO:1901505	MF	carbohydrate derivative transporter activity
GO:1901567	MF	fatty acid derivative binding
GO:1901681	MF	sulfur compound binding
GO:1901682	MF	sulfur compound transmembrane transporter activity
