# Supplementary material for: Comparative transcriptome analysis reveals key pathways and genes involved in trichome development in tea plant (Camellia sinensis)
Source: Front Plant Sci. 2022 Sep 23;13:997778. doi: 10.3389/fpls.2022.997778 (PMC9546587; doi:10.3389/fpls.2022.997778)
Supplement: Supplementary file 5 [file Table_5.XLS]

## Sheet: Table S5
Supplementary Table S5. Table of trichomes related GO terms.
Main type	GO	Term type	Term description
cytoskeleton structure	GO:0000226	BP	microtubule cytoskeleton organization
cell cycle	GO:0000278	BP	mitotic cell cycle
cell cycle	GO:0006260	BP	DNA replication
cell cycle	GO:0006261	BP	DNA-dependent DNA replication
cell cycle	GO:0006269	BP	DNA replication, synthesis of RNA primer
cell cycle	GO:0006270	BP	DNA replication initiation
cytoskeleton structure	GO:0007010	BP	cytoskeleton organization
cytoskeleton structure	GO:0007015	BP	actin filament organization
cytoskeleton structure	GO:0007017	BP	microtubule-based process
cytoskeleton structure	GO:0007018	BP	microtubule-based movement
cytoskeleton structure	GO:0007020	BP	microtubule nucleation
cell cycle	GO:0007049	BP	cell cycle
cell cycle	GO:0007091	BP	metaphase/anaphase transition of mitotic cell cycle
cell cycle	GO:0007346	BP	regulation of mitotic cell cycle
cytoskeleton structure	GO:0008064	BP	regulation of actin polymerization or depolymerization
cytoskeleton structure	GO:0008154	BP	actin polymerization or depolymerization
cell wall structure	GO:0009664	BP	plant-type cell wall organization
hormone regulation	GO:0009725	BP	response to hormone
hormone regulation	GO:0009733	BP	response to auxin
cell wall structure	GO:0009832	BP	plant-type cell wall biogenesis
cell wall structure	GO:0010215	BP	cellulose microfibril organization
cell cycle	GO:0010564	BP	regulation of cell cycle process
cell wall structure	GO:0016998	BP	cell wall macromolecule catabolic process
cell cycle	GO:0022402	BP	cell cycle process
cytoskeleton structure	GO:0030029	BP	actin filament-based process
cytoskeleton structure	GO:0030036	BP	actin cytoskeleton organization
cytoskeleton structure	GO:0030041	BP	actin filament polymerization
cytoskeleton structure	GO:0030042	BP	actin filament depolymerization
cell wall structure	GO:0030243	BP	cellulose metabolic process
cell wall structure	GO:0030244	BP	cellulose biosynthetic process
cytoskeleton structure	GO:0030832	BP	regulation of actin filament length
cytoskeleton structure	GO:0030833	BP	regulation of actin filament polymerization
cytoskeleton structure	GO:0030834	BP	regulation of actin filament depolymerization
cytoskeleton structure	GO:0030835	BP	negative regulation of actin filament depolymerization
cytoskeleton structure	GO:0030837	BP	negative regulation of actin filament polymerization
cytoskeleton structure	GO:0030838	BP	positive regulation of actin filament polymerization
cytoskeleton structure	GO:0031109	BP	microtubule polymerization or depolymerization
cytoskeleton structure	GO:0032271	BP	regulation of protein polymerization
cytoskeleton structure	GO:0032272	BP	negative regulation of protein polymerization
cytoskeleton structure	GO:0032273	BP	positive regulation of protein polymerization
cytoskeleton structure	GO:0032956	BP	regulation of actin cytoskeleton organization
cytoskeleton structure	GO:0032970	BP	regulation of actin filament-based process
cytoskeleton structure	GO:0034314	BP	Arp2/3 complex-mediated actin nucleation
cell wall structure	GO:0042545	BP	cell wall modification
cell wall structure	GO:0042546	BP	cell wall biogenesis
cell wall structure	GO:0044036	BP	cell wall macromolecule metabolic process
cell cycle	GO:0044770	BP	cell cycle phase transition
cell cycle	GO:0044772	BP	mitotic cell cycle phase transition
cell cycle	GO:0044784	BP	metaphase/anaphase transition of cell cycle
cytoskeleton structure	GO:0045010	BP	actin nucleation
cytoskeleton structure	GO:0046785	BP	microtubule polymerization
cytoskeleton structure	GO:0051016	BP	barbed-end actin filament capping
cytoskeleton structure	GO:0051258	BP	protein polymerization
cytoskeleton structure	GO:0051261	BP	protein depolymerization
cytoskeleton structure	GO:0051493	BP	regulation of cytoskeleton organization
cytoskeleton structure	GO:0051494	BP	negative regulation of cytoskeleton organization
cytoskeleton structure	GO:0051495	BP	positive regulation of cytoskeleton organization
cytoskeleton structure	GO:0051693	BP	actin filament capping
cell cycle	GO:0051726	BP	regulation of cell cycle
cell wall structure	GO:0070726	BP	cell wall assembly
cell wall structure	GO:0071554	BP	cell wall organization or biogenesis
cell wall structure	GO:0071555	BP	cell wall organization
cell wall structure	GO:0071668	BP	plant-type cell wall assembly
cell wall structure	GO:0071669	BP	plant-type cell wall organization or biogenesis
cytoskeleton structure	GO:0110053	BP	regulation of actin filament organization
cytoskeleton structure	GO:1901879	BP	regulation of protein depolymerization
cytoskeleton structure	GO:1901880	BP	negative regulation of protein depolymerization
cell cycle	GO:1901987	BP	regulation of cell cycle phase transition
cell cycle	GO:1901990	BP	regulation of mitotic cell cycle phase transition
cell cycle	GO:1902099	BP	regulation of metaphase/anaphase transition of cell cycle
cell cycle	GO:1903047	BP	mitotic cell cycle process
cell wall structure	GO:0005618	CC	cell wall
transcription factor	GO:0005667	CC	transcription factor complex
transcription factor	GO:0005672	CC	transcription factor TFIIA complex
transcription factor	GO:0005674	CC	transcription factor TFIIF complex
cytoskeleton structure	GO:0005815	CC	microtubule organizing center
cytoskeleton structure	GO:0005856	CC	cytoskeleton
cytoskeleton structure	GO:0005875	CC	microtubule associated complex
cytoskeleton structure	GO:0008290	CC	F-actin capping protein complex
cytoskeleton structure	GO:0015629	CC	actin cytoskeleton
cytoskeleton structure	GO:0015630	CC	microtubule cytoskeleton
cytoskeleton structure	GO:0016459	CC	myosin complex
cytoskeleton structure	GO:0044430	CC	cytoskeletal part
transcription factor	GO:0044798	CC	nuclear transcription factor complex
transcription factor	GO:0090575	CC	RNA polymerase II transcription factor complex
transcription factor	GO:0000988	MF	transcription factor activity, protein binding
transcription factor	GO:0000989	MF	transcription factor activity, transcription factor binding
transcription factor	GO:0000990	MF	transcription factor activity, core RNA polymerase binding
transcription factor	GO:0001071	MF	nucleic acid binding transcription factor activity
transcription factor	GO:0001076	MF	transcription factor activity, RNA polymerase II transcription factor binding
transcription factor	GO:0001104	MF	RNA polymerase II transcription cofactor activity
transcription factor	GO:0003700	MF	transcription factor activity, sequence-specific DNA binding
transcription factor	GO:0003712	MF	transcription cofactor activity
cytoskeleton structure	GO:0003774	MF	motor activity
cytoskeleton structure	GO:0003777	MF	microtubule motor activity
cytoskeleton structure	GO:0003779	MF	actin binding
cell wall structure	GO:0005199	MF	structural constituent of cell wall
cytoskeleton structure	GO:0008017	MF	microtubule binding
cytoskeleton structure	GO:0008092	MF	cytoskeletal protein binding
cytoskeleton structure	GO:0015631	MF	tubulin binding
cell wall structure	GO:0016759	MF	cellulose synthase activity
cell wall structure	GO:0016760	MF	cellulose synthase (UDP-forming) activity
cytoskeleton structure	GO:0043015	MF	gamma-tubulin binding
