# Supplementary material for: Comparative transcriptome analysis reveals key pathways and genes involved in trichome development in tea plant (Camellia sinensis)
Source: Front Plant Sci. 2022 Sep 23;13:997778. doi: 10.3389/fpls.2022.997778 (PMC9546587; doi:10.3389/fpls.2022.997778)
Supplement: Supplementary file 7 [file Table_7.XLS]

## Sheet: Sheet1
Supplementary Table S7.Table of TFs cluster.
Cluster	Gene ID	TF family	Annotation
Cluster 1	TEA013402	WD40	At5g23430
Cluster 1	TEA026478	WD40	TAF5
Cluster 1	TEA030222	WD40	TAF5
Cluster 1	TEA023466	WD40	CERBERUS
Cluster 1	TEA022067	WD40	TPR1
Cluster 1	TEA030262	WD40	EDC4
Cluster 1	TEA026541	WD40	PRP19
Cluster 1	TEA020399	WD40	GNB
Cluster 1	TEA028485	WD40	At5g23430
Cluster 1	TEA010773	WD40	WDR5A
Cluster 1	TEA004400	WD40	THO6
Cluster 1	TEA019903	WD40	WDR5A
Cluster 1	novel.30	WD40	TIF3I1
Cluster 1	novel.10326	WD40	TIF3I1
Cluster 1	TEA010659	bHLH	BHLH96
Cluster 1	TEA014052	bHLH	BHLH106
Cluster 1	TEA013745	bHLH	BHLH96
Cluster 1	TEA002144	bHLH	LHW
Cluster 1	TEA032182	bHLH	BHLH7
Cluster 1	TEA033376	bZIP	BZIP16
Cluster 1	novel.10917	bZIP	BZIP16
Cluster 1	TEA001486	bZIP	BZIP9
Cluster 1	TEA031366	bZIP	BZIP11
Cluster 1	TEA002878	bZIP	BZIP53
Cluster 1	TEA013854	C2H2	IDD1
Cluster 1	TEA028305	C2H2	IDD9
Cluster 1	TEA010112	GRAS	GAI
Cluster 1	TEA033166	GRAS	SHR
Cluster 1	TEA031443	GRAS	SCL32
Cluster 1	TEA003418	GRAS	SHR
Cluster 1	TEA002345	MYB	PSR1
Cluster 1	TEA021730	MYB	PHL13
Cluster 1	TEA028008	MYB	MYBS3
Cluster 1	TEA016249	MYB	PHL2
Cluster 1	TEA023853	MYB	MYB1R1
Cluster 1	TEA000509	MYB	PHL7
Cluster 1	TEA027681	MYB	MYBS1
Cluster 1	TEA018401	MYB	MYB1
Cluster 1	TEA020955	NAC	SOG1
Cluster 1	TEA014528	SPL	SPL7
Cluster 1	TEA012894	TCP	TCP14
Cluster 1	TEA017971	TCP	TCP9
Cluster 1	TEA005358	WRKY	WRKY20
Cluster 1	TEA006754	WRKY	WRKY15
Cluster 1	TEA028099	WRKY	WRKY1
Cluster 1	TEA023406	HB	REV
Cluster 1	TEA006200	HB	ATML1
Cluster 1	TEA000776	HB	REV
Cluster 1	TEA008498	HB	ROC2
Cluster 1	TEA024144	HB	ROC3
Cluster 1	TEA001923	HB	HAT4
Cluster 1	TEA018436	HB	ATHB-13
Cluster 1	TEA029286	HB	HOX32
Cluster 1	TEA008439	AP2/ERF	ERF118
Cluster 1	TEA013292	AP2/ERF	ERF12
Cluster 1	TEA013180	AP2/ERF	RAP2-2
Cluster 1	TEA032050	AP2/ERF	ERF118
Cluster 2	TEA023424	WD40	TPR4
Cluster 2	TEA028728	WD40	DDB2
Cluster 2	TEA015606	WD40	WDR5A
Cluster 2	TEA008871	WD40	TIF3I1
Cluster 2	TEA033317	WD40	MSI4
Cluster 2	TEA014740	WD40	WRAP73
Cluster 2	TEA018399	bHLH	BIM1
Cluster 2	TEA014134	bHLH	BHLH57
Cluster 2	TEA019380	bHLH	BHLH13
Cluster 2	TEA025787	bHLH	BHLH143
Cluster 2	TEA025744	bHLH	BHLH47
Cluster 2	TEA032800	bZIP	BZIP50
Cluster 2	TEA019624	GRAS	SCL8
Cluster 2	TEA031307	GRAS	SCL13
Cluster 2	TEA018997	MYB	MYB44
Cluster 2	TEA018439	MYB	APRR2
Cluster 2	TEA028476	MYB	MYB14
Cluster 2	TEA014311	MYB	MYB308
Cluster 2	TEA004608	MYB	C1
Cluster 2	TEA023953	MYB	EFM
Cluster 2	TEA015398	MYB	PHL11
Cluster 2	TEA032503	MYB	MYB4
Cluster 2	TEA003802	MYB	DIV
Cluster 2	TEA014193	MYB	MYB44
Cluster 2	TEA015362	MYB	MYBS3
Cluster 2	TEA033137	NAC	NAC002
Cluster 2	TEA014607	NAC	NAC083
Cluster 2	TEA020081	TCP	CCT6A
Cluster 2	TEA017002	TCP	CCT6A
Cluster 2	TEA014746	TCP	TCP9
Cluster 2	TEA004792	WRKY	WRKY21
Cluster 2	TEA008318	WRKY	WRKY24
Cluster 2	TEA014384	WRKY	WRKY22
Cluster 2	TEA008513	WRKY	WRKY48
Cluster 2	TEA031027	HB	ATHB-14
Cluster 2	TEA030047	HB	LET12
Cluster 2	TEA020161	HB	ATHB-15
Cluster 2	TEA022963	HB	GL2
Cluster 2	TEA002730	HB	LET12
Cluster 2	TEA011053	AP2/ERF	ERF2
Cluster 2	TEA006376	AP2/ERF	RAV1
Cluster 3	TEA031190	WD40	LEC14B
Cluster 3	TEA007459	WD40	BCH
Cluster 3	TEA009587	WD40	CIAO1
Cluster 3	TEA023997	bHLH	BHLH122
Cluster 3	TEA033198	bHLH	BHLH78
Cluster 3	TEA003288	bZIP	DPBF2
Cluster 3	TEA027595	bZIP	BZIP23
Cluster 3	TEA012040	C2H2	STOP1
Cluster 3	TEA017836	C2H2	REIL1
Cluster 3	TEA029023	GRAS	SCL14
Cluster 3	TEA014017	MYB	PHL13
Cluster 3	TEA023891	MYB	MYB30
Cluster 3	TEA019219	MYB	MYB308
Cluster 3	novel.9761	MYB	PHL7
Cluster 3	novel.8515	MYB	RVE8
Cluster 3	TEA004910	NAC	NAC078
Cluster 3	TEA026477	NAC	NAC035
Cluster 3	TEA014781	NAC	NAC072
Cluster 3	TEA005037	SPL	SPL12
Cluster 3	TEA030604	SPL	PPL1
Cluster 3	TEA029269	SPL	PPD2
Cluster 3	TEA021429	TCP	CPN60B2
Cluster 3	TEA000896	TCP	CCT2
Cluster 3	TEA026188	WRKY	WRKY70
Cluster 3	TEA003387	WRKY	WRKY3
Cluster 3	TEA022050	HB	ANL2
Cluster 3	TEA024680	HB	HAT5
Cluster 3	TEA021496	HB	KNAT3
Cluster 3	TEA019930	HB	BLH6
Cluster 3	TEA027381	HB	BLH4
Cluster 3	TEA015184	HB	HAT5
Cluster 3	TEA000062	HB	HAT5
Cluster 3	TEA014446	HB	HAT9
Cluster 3	TEA030963	AP2/ERF	ERF008
Cluster 3	TEA001803	AP2/ERF	RAP2-10
Cluster 4	TEA033889	WD40	At5g23430
Cluster 4	TEA000833	bHLH	MYC2
Cluster 4	TEA016380	bHLH	BHLH35
Cluster 4	TEA031339	C2H2	ZAT10
Cluster 4	TEA029028	C2H2	ZAT10
Cluster 4	TEA010027	GRAS	PAT1
Cluster 4	TEA028615	MYB	MYB1
Cluster 4	TEA021834	NAC	NAC035
Cluster 4	TEA016752	NAC	NAC014
Cluster 4	TEA030618	SPL	SPL6
Cluster 4	TEA019245	SPL	SBP2
Cluster 4	TEA020191	WRKY	WRKY40
Cluster 4	TEA031948	WRKY	WRKY31
Cluster 4	TEA005213	WRKY	WRKY53
Cluster 4	TEA020545	WRKY	WRKY53
Cluster 4	TEA033820	WRKY	WRKY50
Cluster 4	TEA011154	WRKY	WRKY40
Cluster 4	TEA007038	AP2/ERF	ERF4
Cluster 4	TEA000265	AP2/ERF	ERF4
Cluster 4	TEA010423	AP2/ERF	DREB1D
Cluster 4	TEA004791	AP2/ERF	ERF3
Cluster 4	TEA029858	AP2/ERF	ERF2
Cluster 5	TEA006584	SPL	SPL12
Cluster 5	TEA031882	SPL	SPL6
Cluster 5	TEA027511	bHLH	BHLH137
Cluster 5	TEA003134	GRAS	SCL28
Cluster 5	TEA014430	MYB	MYB306
Cluster 5	TEA029017	MYB	WER
Cluster 5	TEA031375	MYB	C1
Cluster 5	TEA000749	MYB	MYB30
Cluster 5	TEA027333	MYB	MYB5
Cluster 5	TEA009412	MYB	MYB11
Cluster 5	novel.14778	MYB	At1g54290
Cluster 5	TEA021614	SPL	SPL8
Cluster 5	novel.6949	SPL	SPL12
Cluster 5	TEA007197	WRKY	WRKY23
Cluster 5	TEA002011	HB	ATH1
Cluster 5	TEA025042	HB	WOX1
Cluster 5	TEA030329	HB	ATHB-4
Cluster 5	TEA032898	AP2/ERF	ANT
Cluster 6	TEA016938	bHLH	BHLH63
Cluster 6	TEA032260	bHLH	UNE10
Cluster 6	TEA025875	bHLH	BHLH72
Cluster 6	TEA004825	C2H2	IDD7
Cluster 6	TEA011970	MYB	MYBS1
Cluster 6	TEA021172	NAC	NAC083
Cluster 6	TEA026237	SPL	PPD3
Cluster 6	TEA026698	SPL	PPD7
Cluster 6	TEA016728	SPL	PPD4
Cluster 6	TEA018428	HB	BLH1
Cluster 6	TEA002109	HB	BLH1
Cluster 6	TEA021459	HB	GASA14
Cluster 6	TEA014088	AP2/ERF	RAP2-4
Cluster 6	TEA027254	AP2/ERF	ERF106
Cluster 6	TEA001398	AP2/ERF	WIN1
Cluster 7	TEA030725	bHLH	BHLH71
Cluster 7	TEA014398	bHLH	PRE6
Cluster 7	TEA020933	GRAS	GAI
Cluster 7	TEA011004	MYB	MYB75
Cluster 7	TEA033672	MYB	NOK
Cluster 7	TEA023584	MYB	MYB106
Cluster 7	TEA006753	SPL	SPL3
Cluster 7	TEA008716	SPL	SPL8
Cluster 8	TEA011370	bHLH	BHLH57
Cluster 8	TEA005840	bHLH	BHLH18
Cluster 8	TEA033890	NAC	NAC083
Cluster 8	TEA033677	NAC	NAC100
Cluster 8	TEA028167	WRKY	WRKY3
Cluster 8	TEA017542	WRKY	WRKY35
Cluster 8	TEA033545	HB	ATHB-12
Cluster 8	TEA019723	HB	ATHB-12
Cluster 9	TEA017105	bHLH	BHLH162
Cluster 9	TEA033593	MYB	MYB4
Cluster 9	TEA029513	AP2/ERF	ERF109
Cluster 10	novel.13896	MYB	SRM
