# Supplementary material for: Comparative transcriptome analysis reveals key pathways and genes involved in trichome development in tea plant (Camellia sinensis)
Source: Front Plant Sci. 2022 Sep 23;13:997778. doi: 10.3389/fpls.2022.997778 (PMC9546587; doi:10.3389/fpls.2022.997778)
Supplement: Supplementary file 8 [file Table_8.XLS]

## Sheet: Sheet1
Supplementary Table S8. Table of the regulatory relationship of miRNAs and TFs.
miRNA	Target RNA	Annotation	TF family	Target start	Target end	strand	Expected value	Target aligned fragment	match	miRNA aligned fragment
miR156c	TEA006584	SPL12	SPL	1118	1138	+	0	GUGCUCUCUCUCUUCUGUCAA	:::::::::::::::::::::	CACGAGAGAGAGAAGACAGUU
miR156c	novel.6949	SPL12	SPL	1088	1108	+	0	GUGCUCUCUCUCUUCUGUCAA	:::::::::::::::::::::	CACGAGAGAGAGAAGACAGUU
miR166a	TEA020161	ATHB-15	HB	553	571	+	0.5	GGAAUGAAGCCUGGUCCGG	::::::::::::::::::.	CCUUACUUCGGACCAGGCU
miR156a	novel.6949	SPL12	SPL	1087	1107	+	1	UGUGCUCUCUCUCUUCUGUCA	::::::: :::::::::::::	ACACGAGUGAGAGAAGACAGU
miR166a	TEA031027	ATHB-14	HB	568	586	+	1	GGGAUGAAGCCUGGUCCGG	::.:::::::::::::::.	CCUUACUUCGGACCAGGCU
miR166a	TEA023406	REV	HB	565	583	+	1	GGGAUGAAGCCUGGUCCGG	::.:::::::::::::::.	CCUUACUUCGGACCAGGCU
miR166a	TEA000776	REV	HB	940	958	+	1	GGGAUGAAGCCUGGUCCGG	::.:::::::::::::::.	CCUUACUUCGGACCAGGCU
miR156a-5p	TEA006584	SPL12	SPL	1118	1137	+	1	GUGCUCUCUCUCUUCUGUCA	:::::: :::::::::::::	CACGAGUGAGAGAAGACAGU
miR156a-5p	novel.6949	SPL12	SPL	1088	1107	+	1	GUGCUCUCUCUCUUCUGUCA	:::::: :::::::::::::	CACGAGUGAGAGAAGACAGU
miR156a-5p	TEA031882	SPL6	SPL	1178	1197	+	1	GUGCUCUCUCUCUUCUGUCA	:::::: :::::::::::::	CACGAGUGAGAGAAGACAGU
miR156a-5p	TEA030618	SPL6	SPL	1400	1419	+	1	GUGCUCUCUCUCUUCUGUCA	:::::: :::::::::::::	CACGAGUGAGAGAAGACAGU
miR156c	TEA030618	SPL6	SPL	1400	1420	+	1	GUGCUCUCUCUCUUCUGUCAU	::::::::::::::::::::	CACGAGAGAGAGAAGACAGUU
miR156c	TEA031882	SPL6	SPL	1178	1198	+	1	GUGCUCUCUCUCUUCUGUCAU	::::::::::::::::::::	CACGAGAGAGAGAAGACAGUU
miR166h-3p	TEA020161	ATHB-15	HB	552	571	+	1.5	UGGAAUGAAGCCUGGUCCGG	::::::::::::::::::.	CCCUUACUUCGGACCAGGCU
miR166k	TEA020161	ATHB-15	HB	552	571	+	1.5	UGGAAUGAAGCCUGGUCCGG	::::::::::::::::::.	UCCUUACUUCGGACCAGGCU
miR166h-3p	TEA031027	ATHB-14	HB	567	586	+	2	UGGGAUGAAGCCUGGUCCGG	::.:::::::::::::::.	CCCUUACUUCGGACCAGGCU
miR166h-3p	TEA023406	REV	HB	564	583	+	2	UGGGAUGAAGCCUGGUCCGG	::.:::::::::::::::.	CCCUUACUUCGGACCAGGCU
miR166h-3p	TEA000776	REV	HB	939	958	+	2	UGGGAUGAAGCCUGGUCCGG	::.:::::::::::::::.	CCCUUACUUCGGACCAGGCU
miR156a	TEA006584	SPL12	SPL	1117	1137	+	2	CGUGCUCUCUCUCUUCUGUCA	:::::: :::::::::::::	ACACGAGUGAGAGAAGACAGU
miR156a	TEA030618	SPL6	SPL	1399	1419	+	2	CGUGCUCUCUCUCUUCUGUCA	:::::: :::::::::::::	ACACGAGUGAGAGAAGACAGU
miR156a	TEA031882	SPL6	SPL	1177	1197	+	2	CGUGCUCUCUCUCUUCUGUCA	:::::: :::::::::::::	ACACGAGUGAGAGAAGACAGU
miR156g_1	novel.6949	SPL12	SPL	1086	1105	+	2	CUGUGCUCUCUCUCUUCUGU	::::::::::: ::::::::	GACACGAGAGAUAGAAGACA
miR166k	TEA023406	REV	HB	564	583	+	2	UGGGAUGAAGCCUGGUCCGG	::.:::::::::::::::.	UCCUUACUUCGGACCAGGCU
miR166k	TEA000776	REV	HB	939	958	+	2	UGGGAUGAAGCCUGGUCCGG	::.:::::::::::::::.	UCCUUACUUCGGACCAGGCU
miR166k	TEA031027	ATHB-14	HB	567	586	+	2	UGGGAUGAAGCCUGGUCCGG	::.:::::::::::::::.	UCCUUACUUCGGACCAGGCU
miR166e	TEA020161	ATHB-15	HB	551	569	+	2	CUGGAAUGAAGCCUGGUCC	:::::::::::::::::	CCCCUUACUUCGGACCAGG
miR156	TEA006584	SPL12	SPL	1118	1138	+	2	GUGCUCUCUCUCUUCUGUCAA	:::::: :::::::::::::	CACGAGUGAGAGAAGACAGUC
miR156	novel.6949	SPL12	SPL	1088	1108	+	2	GUGCUCUCUCUCUUCUGUCAA	:::::: :::::::::::::	CACGAGUGAGAGAAGACAGUC
miR156	TEA030618	SPL6	SPL	1400	1420	+	2	GUGCUCUCUCUCUUCUGUCAU	:::::: :::::::::::::	CACGAGUGAGAGAAGACAGUC
miR156	TEA031882	SPL6	SPL	1178	1198	+	2	GUGCUCUCUCUCUUCUGUCAU	:::::: :::::::::::::	CACGAGUGAGAGAAGACAGUC
miR157d	TEA006584	SPL12	SPL	1118	1137	+	2	GUGCUCUCUCUCUUCUGUCA	::::::::: ::::::::::	CACGAGAGAUAGAAGACAGU
miR157d	novel.6949	SPL12	SPL	1088	1107	+	2	GUGCUCUCUCUCUUCUGUCA	::::::::: ::::::::::	CACGAGAGAUAGAAGACAGU
miR157d	TEA031882	SPL6	SPL	1178	1197	+	2	GUGCUCUCUCUCUUCUGUCA	::::::::: ::::::::::	CACGAGAGAUAGAAGACAGU
miR157d	TEA030618	SPL6	SPL	1400	1419	+	2	GUGCUCUCUCUCUUCUGUCA	::::::::: ::::::::::	CACGAGAGAUAGAAGACAGU
miR828a_1	TEA029017	WER	MYB	328	349	+	2	UGGAAUUCUCAUUUGAGCAGGA	:::::: ::::::::::::.::	ACCUUAUGAGUAAACUCGUUCU
miR157a-5p	novel.6949	SPL12	SPL	1088	1108	+	2	GUGCUCUCUCUCUUCUGUCAA	::::::::: :::::::::::	CACGAGAGAUAGAAGACAGUU
miR157a-5p	TEA006584	SPL12	SPL	1118	1138	+	2	GUGCUCUCUCUCUUCUGUCAA	::::::::: :::::::::::	CACGAGAGAUAGAAGACAGUU
miR156c_3	TEA006584	SPL12	SPL	1118	1138	+	2	GUGCUCUCUCUCUUCUGUCAA	::::::::: :::::::::::	CACGAGAGAAAGAAGACAGUU
miR156c_3	novel.6949	SPL12	SPL	1088	1108	+	2	GUGCUCUCUCUCUUCUGUCAA	::::::::: :::::::::::	CACGAGAGAAAGAAGACAGUU
miR156f-5p	TEA006584	SPL12	SPL	1119	1138	+	2	UGCUCUCUCUCUUCUGUCAA	::::: :::::::::::::	ACGAGUGAGAGAAGACAGUC
miR156f-5p	novel.6949	SPL12	SPL	1089	1108	+	2	UGCUCUCUCUCUUCUGUCAA	::::: :::::::::::::	ACGAGUGAGAGAAGACAGUC
miR156f-5p	TEA031882	SPL6	SPL	1179	1198	+	2	UGCUCUCUCUCUUCUGUCAU	::::: :::::::::::::	ACGAGUGAGAGAAGACAGUC
miR156f-5p	TEA030618	SPL6	SPL	1401	1420	+	2	UGCUCUCUCUCUUCUGUCAU	::::: :::::::::::::	ACGAGUGAGAGAAGACAGUC
miR166m_2	TEA020161	ATHB-15	HB	551	570	+	2	CUGGAAUGAAGCCUGGUCCG	::::::::::::::::::	CCCCUUACUUCGGACCAGGC
miR166e	TEA031027	ATHB-14	HB	566	584	+	2.5	UUGGGAUGAAGCCUGGUCC	::.::::::::::::::	CCCCUUACUUCGGACCAGG
miR166e	TEA023406	REV	HB	563	581	+	2.5	CUGGGAUGAAGCCUGGUCC	::.::::::::::::::	CCCCUUACUUCGGACCAGG
miR166e	TEA000776	REV	HB	938	956	+	2.5	CUGGGAUGAAGCCUGGUCC	::.::::::::::::::	CCCCUUACUUCGGACCAGG
miR2673a	TEA033317	MSI4	WD40	1009	1030	+	2.5	GAGGAGGAGGAGGAGGAAGAGG	: :::.:::::.::::::::::	CACCUUCUCCUUCUCCUUCUCC
miR166g-3p	TEA020161	ATHB-15	HB	551	571	+	2.5	CUGGAAUGAAGCCUGGUCCGG	::::::::::::::::::.	CUCCUUACUUCGGACCAGGCU
miR166m_1	TEA020161	ATHB-15	HB	551	571	+	2.5	CUGGAAUGAAGCCUGGUCCGG	::::::::::::::::::.	UCCCUUACUUCGGACCAGGCU
miR166a-3p	TEA020161	ATHB-15	HB	551	571	+	2.5	CUGGAAUGAAGCCUGGUCCGG	::::::::::::::::::.	CCCCUUACUUCGGACCAGGCU
miR858b	TEA031375	C1	MYB	290	309	+	2.5	CAGGG-CGAACAGACAAUGAA	::.:: :::::::::::.:::	GUUCCAGCUUGUCUGUUGCUU
miR828a	TEA029017	WER	MYB	328	349	+	2.5	UGGAAUUCUCAUUUGAGCAGGA	:::::. ::::::::::::.::	ACCUUGUGAGUAAACUCGUUCU
miR166m_2	TEA031027	ATHB-14	HB	566	585	+	2.5	UUGGGAUGAAGCCUGGUCCG	::.:::::::::::::::	CCCCUUACUUCGGACCAGGC
miR166m_2	TEA023406	REV	HB	563	582	+	2.5	CUGGGAUGAAGCCUGGUCCG	::.:::::::::::::::	CCCCUUACUUCGGACCAGGC
miR166m_2	TEA000776	REV	HB	938	957	+	2.5	CUGGGAUGAAGCCUGGUCCG	::.:::::::::::::::	CCCCUUACUUCGGACCAGGC
miR156b_1	novel.6949	SPL12	SPL	1085	1104	+	3	GCUGUGCUCUCUCUCUUCUG	: :::::::::: :::::::	CAACACGAGAGAUAGAAGAC
miR156b_1	TEA030618	SPL6	SPL	1397	1416	+	3	GUCGUGCUCUCUCUCUUCUG	:: ::::::::: :::::::	CAACACGAGAGAUAGAAGAC
miR166g-3p	TEA023406	REV	HB	563	583	+	3	CUGGGAUGAAGCCUGGUCCGG	::.:::::::::::::::.	CUCCUUACUUCGGACCAGGCU
miR166g-3p	TEA031027	ATHB-14	HB	566	586	+	3	UUGGGAUGAAGCCUGGUCCGG	::.:::::::::::::::.	CUCCUUACUUCGGACCAGGCU
miR166g-3p	TEA000776	REV	HB	938	958	+	3	CUGGGAUGAAGCCUGGUCCGG	::.:::::::::::::::.	CUCCUUACUUCGGACCAGGCU
miR166g-3p	TEA020161	ATHB-15	HB	552	572	+	3	UGGAAUGAAGCCUGGUCCGGA	::::::::::::::::::.	CCCUUACUUCGGACCAGGCUC
miR157a-5p	TEA030618	SPL6	SPL	1400	1420	+	3	GUGCUCUCUCUCUUCUGUCAU	::::::::: ::::::::::	CACGAGAGAUAGAAGACAGUU
miR157a-5p	TEA031882	SPL6	SPL	1178	1198	+	3	GUGCUCUCUCUCUUCUGUCAU	::::::::: ::::::::::	CACGAGAGAUAGAAGACAGUU
miR156c_3	TEA030618	SPL6	SPL	1400	1420	+	3	GUGCUCUCUCUCUUCUGUCAU	::::::::: ::::::::::	CACGAGAGAAAGAAGACAGUU
miR156c_3	TEA031882	SPL6	SPL	1178	1198	+	3	GUGCUCUCUCUCUUCUGUCAU	::::::::: ::::::::::	CACGAGAGAAAGAAGACAGUU
miR166m_1	TEA000776	REV	HB	938	958	+	3	CUGGGAUGAAGCCUGGUCCGG	::.:::::::::::::::.	UCCCUUACUUCGGACCAGGCU
miR166m_1	TEA031027	ATHB-14	HB	566	586	+	3	UUGGGAUGAAGCCUGGUCCGG	::.:::::::::::::::.	UCCCUUACUUCGGACCAGGCU
miR166m_1	TEA023406	REV	HB	563	583	+	3	CUGGGAUGAAGCCUGGUCCGG	::.:::::::::::::::.	UCCCUUACUUCGGACCAGGCU
miR166a-3p	TEA031027	ATHB-14	HB	566	586	+	3	UUGGGAUGAAGCCUGGUCCGG	::.:::::::::::::::.	CCCCUUACUUCGGACCAGGCU
miR166a-3p	TEA023406	REV	HB	563	583	+	3	CUGGGAUGAAGCCUGGUCCGG	::.:::::::::::::::.	CCCCUUACUUCGGACCAGGCU
miR166a-3p	TEA000776	REV	HB	938	958	+	3	CUGGGAUGAAGCCUGGUCCGG	::.:::::::::::::::.	CCCCUUACUUCGGACCAGGCU
miR858a	TEA031375	C1	MYB	290	310	+	3	CAGGGCGAACAGACAAUGAAA	::: :::::::::::.::::	UUCCAGCUUGUCUGUUGCUUU
miR166b	TEA031027	ATHB-14	HB	565	586	+	3	AUUGGGAUGAAGCCUGGUCCGG	: ::.:::::::::::::::.	UUCCCUUACUUCGGACCAGGCU
miR828a	TEA032503	MYB4	MYB	319	339	+	3	UGGAACUCUCAUUUGAG-AAGA	:::::: :::::::::: ::::	ACCUUGUGAGUAAACUCGUUCU
miR164c-5p	TEA033677	NAC100	NAC	653	673	+	3.5	CUCACGUGACCUGCUUCUCCG	: :::::: :::::::::::.	GCGUGCACGGGACGAAGAGGU
miR156g_1	TEA006584	SPL12	SPL	1116	1135	+	3.5	UCGUGCUCUCUCUCUUCUGU	. ::::::::: ::::::::	GACACGAGAGAUAGAAGACA
miR156g_1	TEA030618	SPL6	SPL	1398	1417	+	3.5	UCGUGCUCUCUCUCUUCUGU	. ::::::::: ::::::::	GACACGAGAGAUAGAAGACA
miR164b	TEA033677	NAC100	NAC	654	673	+	3.5	UCACGUGACCUGCUUCUCCG	:::::: :::::::::::.	CGUGCACGGGACGAAGAGGU
miR166	TEA020161	ATHB-15	HB	550	571	+	3.5	CCUGGAAUGAAGCCUGGUCCGG	::::::::::::::::::.	CCCCCUUACUUCGGACCAGGCU
miR164a_1	TEA002011	ATH1	HB	610	630	+	3.5	GACAAGUGUCUUGCUUCUCCA	. ::::::.:.::::::::::	UCGUUCACGGGACGAAGAGGU
miR166e-3p	TEA031027	ATHB-14	HB	567	587	+	3.5	UGGGAUGAAGCCUGGUCCGGA	::.:::::::::::::::.	CCCUUACUUCGGACCAGGCUC
miR166e-3p	TEA023406	REV	HB	564	584	+	3.5	UGGGAUGAAGCCUGGUCCGGA	::.:::::::::::::::.	CCCUUACUUCGGACCAGGCUC
miR166e-3p	TEA000776	REV	HB	939	959	+	3.5	UGGGAUGAAGCCUGGUCCGGA	::.:::::::::::::::.	CCCUUACUUCGGACCAGGCUC
miR858b	TEA004608	C1	MYB	289	309	+	3.5	CCGGGCCGAACAGACAAUGAA	: .:: :::::::::::.:::	GUUCCAGCUUGUCUGUUGCUU
miR858b	TEA009412	MYB11	MYB	289	309	+	3.5	CCAGGAAGAACAGACAACGAG	: ::: :::::::::::::.	GUUCCAGCUUGUCUGUUGCUU
miR858a	TEA004608	C1	MYB	290	310	+	3.5	CGGGCCGAACAGACAAUGAAA	.:: :::::::::::.::::	UUCCAGCUUGUCUGUUGCUUU
miR166b	TEA020161	ATHB-15	HB	550	571	+	3.5	CCUGGAAUGAAGCCUGGUCCGG	::::::::::::::::::.	UUCCCUUACUUCGGACCAGGCU
miR164c-5p	TEA002011	ATH1	HB	609	630	+	4	CGACAAGUGUCUUGCUUCUCCA	:: :: :::.:.::::::::::	GC-GUGCACGGGACGAAGAGGU
miR156g_1	TEA031882	SPL6	SPL	1176	1195	+	4	GCGUGCUCUCUCUCUUCUGU	::::::::: ::::::::	GACACGAGAGAUAGAAGACA
miR164b	TEA002011	ATH1	HB	611	630	+	4	ACAAGUGUCUUGCUUCUCCA	:: :::.:.::::::::::	CGUGCACGGGACGAAGAGGU
miR399e_3	TEA005840	BHLH18	bHLH	281	301	+	4	CGAGCCAAAUCUCUUUUGCCA	:::: ::::::::.:::: ::	GCUCCGUUUAGAGGAAACCGU
miR156b_1	TEA006584	SPL12	SPL	1115	1134	+	4	AUCGUGCUCUCUCUCUUCUG	: ::::::::: :::::::	CAACACGAGAGAUAGAAGAC
miR156b_1	TEA031882	SPL6	SPL	1175	1194	+	4	GGCGUGCUCUCUCUCUUCUG	: ::::::::: :::::::	CAACACGAGAGAUAGAAGAC
miR166	TEA000776	REV	HB	937	958	+	4	CCUGGGAUGAAGCCUGGUCCGG	::.:::::::::::::::.	CCCCCUUACUUCGGACCAGGCU
miR166	TEA031027	ATHB-14	HB	565	586	+	4	AUUGGGAUGAAGCCUGGUCCGG	::.:::::::::::::::.	CCCCCUUACUUCGGACCAGGCU
miR166	TEA023406	REV	HB	562	583	+	4	CCUGGGAUGAAGCCUGGUCCGG	::.:::::::::::::::.	CCCCCUUACUUCGGACCAGGCU
miR166h-3p_1	TEA020161	ATHB-15	HB	553	573	+	4	GGAAUGAAGCCUGGUCCGGAU	::::::::::::::::::.	CCUUACUUCGGACCAGGCUCU
miR393a	TEA033198	BHLH78	bHLH	157	177	+	4	GAUCAGAGCGAUCCCUUUGAG	:::::. :::::::::::: .	CUAGUUACGCUAGGGAAACCU
miR393a-5p	TEA033198	BHLH78	bHLH	156	177	+	4	GGAUCAGAGCGAUCCCUUUGAG	::::::. :::::::::::: .	CCUAGUUACGCUAGGGAAACCU
miR2673a	TEA001803	RAP2-10	AP2/ERF	8	30	+	4	GUGGAGGGGGAAAGAGGAAGAGC	:::::.:.:::: :::::::::	CACCUUCUCCUU-CUCCUUCUCC
miR2673a	TEA030963	ERF008	AP2/ERF	18	39	+	4	GGGGAAGAGGAAGAGUGAGAGG	: ::::::::::::: .:::::	CACCUUCUCCUUCUCCUUCUCC
miR2673a	TEA001486	BZIP9	bzip	38	59	+	4	GCGGCAGAGGAGGAGGAGGAGG	: :: ::::::.:::::.::::	CACCUUCUCCUUCUCCUUCUCC
miR535a_1	TEA031882	SPL6	SPL	1176	1197	+	4	GCGUGCUCUCUCUCUUCUGUCA	:::::::::::::: : :::::	CGCACGAGAGAGAGCA-ACAGU
miR828a_1	TEA032503	MYB4	MYB	319	339	+	4	UGGAACUCUCAUUUGAG-AAGA	::::: :::::::::: ::::	ACCUUAUGAGUAAACUCGUUCU
miR535d	TEA031882	SPL6	SPL	1176	1197	+	4	GCGUGCUCUCUCUCUUCUGUCA	:::::::::::::: :: ::::	CGCACGAGAGAGAGCAG-CAGU
miR477h	TEA027333	MYB5	MYB	579	596	+	4	UUCAAGCCUU-GAGGGAGA	: ::::::: ::::::::	ACCUUCGGAAACUCCCUCU
miR858a	TEA009412	MYB11	MYB	290	310	+	4	CAGGAAGAACAGACAACGAGA	::: :::::::::::::.:	UUCCAGCUUGUCUGUUGCUUU
miR166b	TEA023406	REV	HB	562	583	+	4	CCUGGGAUGAAGCCUGGUCCGG	::.:::::::::::::::.	UUCCCUUACUUCGGACCAGGCU
miR166b	TEA000776	REV	HB	937	958	+	4	CCUGGGAUGAAGCCUGGUCCGG	::.:::::::::::::::.	UUCCCUUACUUCGGACCAGGCU
miR166u	TEA020161	ATHB-15	HB	554	573	+	4	GAAUGAAGCCUGGUCCGGAU	:::::::::::::::::.	CUUACUUCGGACCAGGCUCU
miR164a_3	TEA033677	NAC100	NAC	653	673	+	4.5	CUCACGUGACCUGCUUCUCCG	:::::: :::::::::::.	ACGUGCACGGGACGAAGAGGU
miR172c-5p	TEA025787	BHLH143	bHLH	1200	1220	+	4.5	UGUGAUACUUGAUGAAGCUAU	::::: :::::::: ::::.	ACACUUAGAACUACUACGAUG
miR396g-5p_1	TEA033889	At5g23430	WD40	237	257	+	4.5	UGGUGUUAUAAAGUUGUGGGA	..:: . ::::::.:::::::	GUCAAGUUAUUUCGACACCCU
miR530_2	TEA016752	NAC014	NAC	980	1000	+	4.5	CGUUGCACGUGCAGAUGCAGG	: :::: :::::.::::::.	UCCACGUCCACGUUUACGUCU
miR166h-3p_1	TEA000776	REV	HB	940	960	+	4.5	GGGAUGAAGCCUGGUCCGGAU	::.:::::::::::::::.	CCUUACUUCGGACCAGGCUCU
miR166h-3p_1	TEA023406	REV	HB	565	585	+	4.5	GGGAUGAAGCCUGGUCCGGAU	::.:::::::::::::::.	CCUUACUUCGGACCAGGCUCU
miR166h-3p_1	TEA031027	ATHB-14	HB	568	588	+	4.5	GGGAUGAAGCCUGGUCCGGAU	::.:::::::::::::::.	CCUUACUUCGGACCAGGCUCU
miR2673a	TEA014088	RAP2-4	AP2/ERF	1153	1174	+	4.5	AAGGAGGAGGAGGAGGAGGAGG	:::.:::::.:::::.::::	CACCUUCUCCUUCUCCUUCUCC
miR2673a	TEA014528	SPL7	SPL	304	325	+	4.5	GAGAAGGAGGAGGAGGAGGAGG	: : :.:::::.:::::.::::	CACCUUCUCCUUCUCCUUCUCC
miR396a-3p_2	TEA033198	BHLH78	bHLH	581	600	+	4.5	UUUCCAGAGUUUUAUUUAAC	::.::: ::.:::::: :::	AAGGGUGUCGAAAUAACUUG
miR408b-5p_2	TEA000833	MYC2	bHLH	2536	2555	+	4.5	UAUGCUG-GUCUCGUCUCCGC	.::::: ::::::::.:::	GUACGAGACAGAGCAGGGGCA
miR172b-5p_1	TEA025787	BHLH143	bHLH	1201	1220	+	4.5	GUGAUACUUGAUGAAGCUAU	:::: :::::::: ::::.	CACUUAGAACUACUACGAUG
miR858b	TEA033593	MYB4	MYB	286	306	+	4.5	CCAGGACGAACGGACAAUGAG	: ::: :::::.:::::.::.	GUUCCAGCUUGUCUGUUGCUU
miR164e-5p	TEA033677	NAC100	NAC	652	673	+	4.5	UCUCACGUGACCUGCUUCUCCG	: :::::: :::::::::::.	AACGUGCACGGGACGAAGAGGU
miR156c	TEA004825	IDD7	C2H2	1113	1132	+	4.5	GGCUUCUCUCUCUUCUG-CAA	: .::::::::::::: :::	CACGAGAGAGAGAAGACAGUU
miR408d	TEA006754	WRKY15	WRKY	678	697	+	4.5	GCCGUUGAAGAGGAAGUGCA	:::. ::::::: ::::::	CGGUCCCUUCUCCGUCACGU
miR166u	TEA023406	REV	HB	566	585	+	4.5	GGAUGAAGCCUGGUCCGGAU	:.:::::::::::::::.	CUUACUUCGGACCAGGCUCU
miR166u	TEA000776	REV	HB	941	960	+	4.5	GGAUGAAGCCUGGUCCGGAU	:.:::::::::::::::.	CUUACUUCGGACCAGGCUCU
miR166u	TEA031027	ATHB-14	HB	569	588	+	4.5	GGAUGAAGCCUGGUCCGGAU	:.:::::::::::::::.	CUUACUUCGGACCAGGCUCU
miR396b	TEA005037	SPL12	SPL	3199	3218	+	5	CUUUUAAGAAAGCUAUGGAG	::.::::::::: ::::.	UCAAGUUCUUUCGACACCUU
miR164a_3	TEA002011	ATH1	HB	610	630	+	5	GACAAGUGUCUUGCUUCUCCA	:: :::.:.::::::::::	ACGUGCACGGGACGAAGAGGU
miR164a_3	TEA021730	PHL13	MYB	1560	1581	+	5	UGCUAAGAGGCCUGCUUCUCCA	::: : : : ::::::::::::	ACG-UGCACGGGACGAAGAGGU
miR166a	TEA028167	WRKY3	WRKY	85	103	+	5	GGUUUGAGCCCUGGUCCGA	:: :::. ::::::::::	CCUUACUUCGGACCAGGCU
miR395d	TEA014017	PHL13	MYB	905	926	+	5	AAAGCCACCUCCAGACACUUCA	:::: ::.:::.::::::::	UUUCAA-GGGGGUUUGUGAAGU
miR396g-5p_1	TEA026698	PPD7	SPL	355	375	+	5	CUGUUGAAUAGAGCAGUGGGA	: ::: ::::.::: ::::::	GUCAAGUUAUUUCGACACCCU
miR530_2	TEA000776	REV	HB	1269	1289	+	5	UGGUGCUGGUCCAAAUGCAGU	::::: ::: :::::::::	UCCACGUCCACGUUUACGUCU
miR8155	TEA003387	WRKY3	WRKY	1151	1169	+	5	GGGUUUCAGAGCCAGCUUC	::: :::::::::: ::	ACCAUAGUCUCGGUCCAAU
miR393a	TEA016249	PHL2	MYB	970	989	+	5	GGU-GAUUCCAUCCCUUUGGA	:.: .:: : :::::::::::	CUAGUUACGCUAGGGAAACCU
miR169v_1	novel.30	TIF3I1	WD40	491	508	+	5	GGCAA-UCACCUUUGGUUG	::::: ::: :.::::.::	CCGUUCAGUAGGAACCGAC
miR394a	TEA018399	BIM1	bHLH	1319	1337	+	5	GGAA-UGGACAGAAUGCUGU	::: ::::::::::::..	CCUCCACCUGUCUUACGGUU
miR2673a	TEA027595	BZIP23	bzip	569	591	+	5	GUGGAAGAGGGAAGAGGAGGACG	:::::::::: :::::::.:: :	CACCUUCUCC-UUCUCCUUCUCC
miR2673a	TEA030725	BHLH71	bHLH	237	258	+	5	GCGGAAGAAGAGGAGGAGGAGA	: :::::: ::.:::::.:::	CACCUUCUCCUUCUCCUUCUCC
miR2673a	TEA027681	MYBS1	MYB	543	564	+	5	AGCGAAGAAGGAGAGGAAGAGG	::::: :.:::::::::::	CACCUUCUCCUUCUCCUUCUCC
miR535a	TEA006584	SPL12	SPL	1116	1137	+	5	UCGUGCUCUCUCUCUUCUGUCA	::::::::::::: : :::::	CGCACGAGAGAGAGCA-ACAGU
miR535a	TEA030618	SPL6	SPL	1398	1419	+	5	UCGUGCUCUCUCUCUUCUGUCA	::::::::::::: : :::::	CGCACGAGAGAGAGCA-ACAGU
miR164a_1	TEA021730	PHL13	MYB	1561	1581	+	5	GCUAAGAGGCCUGCUUCUCCA	. .::: : ::::::::::::	UCGUUCACGGGACGAAGAGGU
miR828a_1	TEA014430	MYB306	MYB	322	343	+	5	UGGAAUACCCAUUUGAAGAAGA	:::::::: ::::::: ::::	ACCUUAUGAGUAAACUCGUUCU
miR535d	TEA030618	SPL6	SPL	1398	1419	+	5	UCGUGCUCUCUCUCUUCUGUCA	::::::::::::: :: ::::	CGCACGAGAGAGAGCAG-CAGU
miR535d	TEA006584	SPL12	SPL	1116	1137	+	5	UCGUGCUCUCUCUCUUCUGUCA	::::::::::::: :: ::::	CGCACGAGAGAGAGCAG-CAGU
miR172b-5p_1	TEA014528	SPL7	SPL	1985	2003	+	5	GU-AAUGUUGAUCAUGCUAG	:: ::: ::::: ::::::	CACUUAGAACUACUACGAUG
miR395b-3p	TEA005213	WRKY53	WRKY	1039	1055	+	5	GAGUUCUUCCAGA-ACUU	::::::..:::.: ::::	CUCAAGGGGGUUUGUGAA
miR477h	TEA003418	SHR	GRAS	662	680	+	5	UGGAAGCUUUUGAAGGUGA	:::::::.::::: :: ::	ACCUUCGGAAACUCCCUCU
miR477h	TEA008871	TIF3I1	WD40	162	179	+	5	UGGAA-CCUUUGAAGGACA	::::: ::::::: ::: :	ACCUUCGGAAACUCCCUCU
miR858b	TEA014311	MYB308	MYB	289	309	+	5	CCGGGUCGAACUGAUAACGAG	: .:::::::: ::.:::::.	GUUCCAGCUUGUCUGUUGCUU
miR858b	TEA032503	MYB4	MYB	286	306	+	5	CCAGGACGAACGGAUAAUGAA	: ::: :::::.::.::.:::	GUUCCAGCUUGUCUGUUGCUU
miR858b	TEA016938	BHLH63	bHLH	78	97	+	5	CGUGCUCGAA-AGACAACGAG	:. : ::::: :::::::::.	GUUCCAGCUUGUCUGUUGCUU
miR172c-3p	TEA002144	LHW	bHLH	900	918	+	5	GCUGAAUCAUCAGGCUUCU	:: : :::::::.: ::::	CGUCGUAGUAGUUCUAAGA
miR858a	TEA033593	MYB4	MYB	287	307	+	5	CAGGACGAACGGACAAUGAGA	::: :::::.:::::.::.:	UUCCAGCUUGUCUGUUGCUUU
miR858a	TEA028476	MYB14	MYB	290	310	+	5	CAGGACGCACAGACAAUGAGA	::: :: ::::::::.::.:	UUCCAGCUUGUCUGUUGCUUU
miR167d_1	TEA023424	TPR4	WD40	906	924	+	5	UAAUAAUGCUGGCA-CUUCA	:: ::::::::: :::::	UCUAGUACGACCGUCGAAGU
miR171e-5p	TEA014088	RAP2-4	AP2/ERF	954	975	+	5	GGUAGAGGCCUCGCCGACAUCG	:.: ::. ::::.::.::::::	CUAACUU-GGAGUGGUUGUAGC
miR828a	TEA000749	MYB30	MYB	322	343	+	5	UGGAACACCCAUUUGAAGAAGA	:::::::: ::::::: ::::	ACCUUGUGAGUAAACUCGUUCU
